# Supplementary material for: Bottled aqua incognita: microbiota assembly and dissolved organic matter diversity in natural mineral waters
Source: Microbiome. 2017 Sep 22;5:126. doi: 10.1186/s40168-017-0344-9 (PMC5610417; doi:10.1186/s40168-017-0344-9)
Supplement: Supplementary file 1 — Supplementary Tables. (XLSX 3393 kb) [file 40168_2017_344_MOESM1_ESM.xlsx]

## Sheet: Table S1
Table S1. Physicochemical water properties and further sampling information from all time points during time-series analysis of natural mineral water 1 after bottling.
	Unit	Day 11	Day 31	Day 71	Day 81	Day 91	Day 101	Day 131	Day 141	Day 211	Day 281	Day 351	Day 421	Day 491	Day 561	Well Day 11	Day 11	Day 281
Day of bottling	Date	2011-04-19	2011-04-19	2011-04-19	2011-04-19	2011-04-19	2011-04-19	2011-04-19	2011-04-19	2011-04-19	2011-04-19	2011-04-19	2011-04-19	2011-04-19	2011-04-19	2012-03-08	2012-03-08	2012-03-08
pH		7.29 ± 0.02	7.28 ± 0.04	7.32 ± 0.03	7.28 ± 0.04	7.29 ± 0.03	7.29 ± 0.03	7.33 ± 0.02	7.29 ± 0.01	7.34 ± 0.02	7.31 ± 0.04	7.36 ± 0.03	7.32 ± 0.04	7.46 ± 0.01	7.38 ± 0.02	7.13	7.26 ± 0.01	7.26 ± 0.06
Conductivity2	µS/cm	1085 ± 0.00	1083 ± 0.58	1077 ± 0.00	1079 ± 0.58	1080 ± 0.00	1080.67 ± 0.58	1083 ± 0.00	1083.33 ± 0.58	1081.33 ± 0.58	1077 ± 0.00	1078.67	1082.33 ± 0.58	1087.67 ± 0.58	1080.33 ± 0.58	n.a.	n.a.	n.a.
Temperature	°C	22.23 ± 0.67	23.60 ± 0.10	23.07 ± 0.25	23.37 ± 0.25	23.43 ± 0.15	23.03 ± 0.12	23.20 ± 0.20	23.53 ± 0.21	24.17 ± 0.06	23.23 ± 0.06	23.83 ± 0.06	22.80 ± 0.10	24.03 ± 0.15	22.17 ± 0.15	22.5	22.87 ± 0.15	22.80 ± 0.10
Total alkalinity	°F	0	0	0	0	0	0	0	0	0	0	0	0	0	0	0	0	0
TAC3	°F	34.88 ± 0.03	34.87 ± 0.03	34.78 ± 0.03	34.77 ± 0.03	34.77 ± 0.03	34.80 ± 0.05	34.83 ± 0.03	34.73 ± 0.03	34.97 ± 0.03	34.87 ± 0.03	34.88 ± 0.03	34.93 ± 0.06	34.98 ± 0.03	35.27 ± 0.03	34.8	34.87 ± 0.08	35.17 ± 0.10
Total hardness	°F	27.25 ± 0.00	27.25 ± 0.00	27.25 ± 0.00	27.25 ± 0.00	27.25 ± 0.00	27.25 ± 0.00	27.25 ± 0.00	27.25 ± 0.00	27.25 ± 0.00	27.08 ± 0.14	27.25 ± 0.00	27.00 ± 0.00	27.25 ± 0.00	27.25 ± 0.00	n.a.	n.a.	n.a.
DOC4	mg L-1	<0.05	<0.05	0.10 ± 0.06	0.05 ± 0.00	<0.05	<0.05	0.053 ± 0.01	0.06 ± 0.02	0.06 ± 0.01	0.05 ± 0.00	<0.05	0.07 ± 0.04	0.06 ± 0.01	<0.05	0.06±0.01	0.05±0.01	<0.05
O2	mg L-1	7.98 ± 0.20	8.38 ± 0.12	8.55 ± 0.20	8.87 ± 0.14	8.73 ± 0.29	8.63 ± 0.09	9.32 ± 0.11	9.15 ± 0.20	9.51 ± 0.14	9.52 ± 0.11	9.28 ± 0.48	n.a.	8.88 ± 0.04	7.93 ± 0.06	n.a.	6.89 ± 0.05	7.63 ± 0.09
Ca2+	mg L-1	73.00 ± 0.00	73.33 ± 0.58	73.33 ± 0.58	73.33 ± 0.58	74.00 ± 0.00	73.67 ± 0.58	73.67 ± 0.58	73.00 ± 0.00	74.33 ± 0.58	73.67 ± 0.58	74.33 ± 0.58	74.00 ± 1.00	75.33 ± 0.58	73.67 ± 0.58	n.a.	n.a.	n.a.
Mg2+	mg L-1	22.07 ± 0.12	21.67 ± 0.25	21.73 ± 0.31	21.70 ± 0.56	21.43 ± 0.06	21.53 ± 0.15	21.60 ± 0.10	21.83 ± 0.23	21.20 ± 0.30	21.20 ± 0.26	21.20 ± 0.20	20.80 ± 0.40	20.60 ± 0.40	21.53 ± 0.31	n.a.	n.a.	n.a.
Na+	mg L-1	137.73 ± 1.55	138.73 ±1.74	139.43 ± 2.66	138.30 ± 2.75	138.30 ± 2.51	138.10 ± 1.28	140.07 ± 0.96	142.00 ± 0.62	138.67 ± 1.16	141.40 ± 1.37	143.60 ± 1.15	141.00 ± 3.44	138.70 ± 2.84	139.67 ± 0.81	140.94	140.50 ± 0.72	131.21 ± 1.17
K+	mg L-1	7.33 ± 0.02	7.21 ± 0.06	7.66 ± 0.13	7.76 ± 0.08	7.67 ± 0.07	7.61 ± 0.09	7.67 ± 0.08	7.81 ± 0.08	7.74 ± 0.10	7.38 ± 0.10	7.50 ± 0.08	7.74 ± 0.07	7.84 ± 0.07	7.73 ± 0.11	7.62	7.66 ± 0.09	7.41 ± 0.06
Fe	mg L-1	<0.001	<0.001	<0.001	<0.001	<0.001	<0.001	<0.001	<0.001	<0.001	<0.001	<0.001	<0.001	<0.001	<0.001	<0.001	<0.001	<0.001
Mn	mg L-1	<0.001	<0.001	<0.001	<0.001	<0.001	<0.001	<0.001	<0.001	<0.001	<0.001	<0.001	<0.001	<0.001	<0.001	<0.001	<0.001	<0.001
Se	mg L-1	1.32 ± 0.01	1.29 ± 0.01	1.30 ± 0.03	1.29 ± 0.03	1.27 ± 0.02	1.28 ± 0.01	1.30 ± 0.02	1.29 ± 0.00	1.32 ± 0.04	1.32 ± 0.02	1.25 ± 0.04	1.23 ± 0.03	1.34 ± 0.02	1.39 ± 0.02	1.37	n.a.	n.a.
SO42-	mg L-1	136.67 ± 1.15	133.00 ± 1.0	145.00 ±1.00	145.00 ± 3.61	143.00 ± 1.00	144.67 ± 0.58	140.33 ± 0.58	140.67 ± 1.53	140.67 ± 1.15	142.33 ± 1.15	140.33 ± 1.15	139.33 ± 1.15	139.00 ± 1.73	142 ± 2.65	n.a.	n.a.	n.a.
CO32-	mg L-1	n.a.	n.a.	n.a.	n.a.	n.a.	n.a.	n.a.	n.a.	n.a.	n.a.	n.a.	n.a.	n.a.	n.a.	0	0	0
HCO3-	mg L-1	n.a.	n.a.	n.a.	n.a.	n.a.	n.a.	n.a.	n.a.	n.a.	n.a.	n.a.	n.a.	n.a.	n.a.	425	425.67 ± 1.15	429.33 ± 1.15
Cl-	mg L-1	59.17 ± 0.29	59.00 ± 0.50	59.17 ± 0.29	59.50 ± 0.00	59.83 ± 0.58	59.67 ± 0.29	59.50 ± 0.00	59.00 ± 0.00	60.00 ± 0.00	58.83 ± 0.29	62.33 ± 1.04	60.00 ± 1.32	61.17 ± 0.29	58.83 ± 0.29	n.a.	n.a.	n.a.
PO43-	mg L-1	<0.01	<0.01	<0.01	<0.01	<0.01	<0.01	<0.01	<0.01	<0.01	<0.01	<0.01	<0.01	<0.01	<0.01	<0.01	<0.01	<0.01
SiO2	mg L-1	13.27 ± 0.15	12.97 ± 0.06	14.20 ± 0.17	14.17 ± 0.40	14.13 ± 0.15	14.20 ± 0.10	13.60 ± 0.00	13.73 ± 0.15	13.53 ± 0.15	13.60 ± 0.10	13.63 ± 0.12	13.30 ± 0.10	13.27 ± 0.06	13.63 ± 0.15	n.a.	n.a.	n.a.
NO3-	mg L-1	1.50 ± 0.00	1.40 ± 0.00	1.40 ± 0.00	1.43 ± 0.06	1.40 ± 0.00	1.43 ± 0.06	1.50 ± 0.00	1.50 ± 0.00	1.47 ± 0.12	1.5	1.43 ± 0.06	1.43 ± 0.06	1.40 ± 0.00	1.40 ± 0.1	n.a.	n.a.	n.a.
NO2-	mg L-1	<0.01	<0.01	<0.01	<0.01	<0.01	<0.01	<0.01	<0.01	<0.01	<0.01	<0.01	<0.01	<0.01	<0.01	<0.01	<0.01	<0.01
NH4+	mg L-1	<0.01	<0.01	<0.01	<0.01	<0.01	<0.01	<0.01	<0.01	<0.01	<0.01	<0.01	<0.01	<0.01	<0.01	<0.01	<0.01	<0.01
SeO32-	mg L-1	<0.10	<0.10	<0.10	<0.10	<0.10	<0.10	<0.10	<0.10	<0.10	<0.10	<0.10	<0.10	<0.10	<0.10	<0.10	<0.10	<0.10
SeO42-	mg L-1	1.17 ± 0.03	1.19 ± 0.03	1.24 ± 0.01	1.12 ± 0.03	1.09 ± 0.03	1.08 ± 0.01	1.08 ± 0.02	1.12 ± 0.04	1.15 ± 0.02	1.13 ± 0.03	1.23 ± 0.04	1.17 ± 0.03	1.09 ± 0.11	1.25 ± 0.05	1.13	1.12 ± 0.03	1.19 ± 0.01
CH3CHO	mg L-1	<10	<10	<10	<10	<10	<10	<10	<10	<10	<10	<10	<10	<10	<10	<10	<10	<10
CH2O	mg L-1	<10	<10	<10	<10	<10	<10	<10	<10	<10	<10	<10	<10	<10	<10	<10	<10	<10
Cu	mg L-1	<1.0	<1.0	<1.0	<1.0	<1.0	<1.0	<1.0	<1.0	<1.0	<1.0	<1.0	<1.0	<1.0	<1.0	<1.0	<1.0	<1.0
Mo	mg L-1	<1.0	<1.0	<1.0	<1.0	<1.0	<1.0	<1.0	<1.0	<1.0	<1.0	<1.0	<1.0	<1.0	<1.0	<1.0	<1.0	<1.0
Ni	mg L-1	<1.0	<1.0	<1.0	<1.0	<1.0	<1.0	<1.0	<1.0	<1.0	<1.0	<1.0	<1.0	<1.0	<1.0	<1.0	<1.0	<1.0
Pb	mg L-1	<1.0	<1.0	<1.0	<1.0	<1.0	<1.0	<1.0	<1.0	<1.0	<1.0	<1.0	<1.0	<1.0	<1.0	<1.0	<1.0	<1.0
Zn	mg L-1	<1.0	<1.0	<1.0	<1.0	<1.0	<1.0	<1.0	<1.0	<1.0	<1.0	<1.0	<1.0	<1.0	<1.0	<1.0	<1.0	<1.0
1Days of storage in the dark at ambient temperatures after bottling
2Measured at 25°C
3TAC – Template assisted crystallization (assessment of water hardness)
4DOC – Dissolved organic carbon
n.a., not analyzed

## Sheet: Table S2
Table S2. Physicochemical water properties and further sampling information from all time points during time-series analysis of natural mineral water 2 after bottling
	Unit	Day 11	Day 31	Day 41	Day 71	Day 81	Day 91	Day 101	Day 111	Day 141	Day 211	Day 281	Day 351	Day 431	Day 491	Day 561	Well Day 11	Day 11	Day 281
Day of bottling	Date	2011-05-02	2011-05-02	2011-05-02	2011-05-02	2011-05-02	2011-05-02	2011-05-02	2011-05-02	2011-05-02	2011-05-02	2011-05-02	2011-05-02	2011-05-02	2011-05-02	2011-05-02	2012-04-10	2012-04-10	2012-04-10
pH		7.29 ± 0.02	7.29 ± 0.02	7.31 ± 0.02	7.34 ± 0.02	7.31 ± 0.02	7.32 ± 0.01	7.33 ± 0.00	7.33 ± 0.02	7.36 ± 0.03	7.35 ± 0.04	7.39 ± 0.02	7.38 ± 0.04	7.44 ± 0.02	7.41 ± 0.02	7.44 ± 0.02	7.01	n.a.	7.45 ± 0.03
Conductivity2	µS/cm	708 ± 1.00	708.30 ± 0.58	709.33 ± 0.58	707 ± 0.00	708 ± 0.00	708 ± 0.00	689.67 ± 0.58	698 ± 0.00	699 ± 0.00	701 ± 1.73	707 ± 0.00	712.33 ± 0.58	705.33 ± 0.58	705 ± 0.00	709.67 ± 0.58	n.a.	n.a.	n.a.
Temperature	°C	20.23 ± 0.80	21.93 ± 0.42	23.00 ± 0.20	23.57 ± 0.15	23.83 ± 0.06	23.97 ± 0.06	23.80 ± 0.10	23.77 ± 0.12	22.73 ± 0.12	23.47 ± 0.06	22.17 ± 0.21	26.30 ± 0.26	22.50 ± 0.00	21.63 ± 0.21	24.23 ± 0.25	21.1	n.a.	22.67 ± 0.15
Total alkalinity	°F	0	0	0	0	0	0	0	0	0	0	0	0	0	0	0	0	n.a.	0
TAC3	°F	36.40 ± 0.09	36.52 ± 0.06	36.53 ± 0.08	36.55 ± 0.00	36.47 ± 0.03	36.42 ± 0.03	36.38 ± 0.03	36.32 ± 0.03	36.40 ± 0.05	36.37 ± 0.08	36.47 ± 0.03	36.48 ± 0.03	36.72 ± 0.03	36.60 ± 0.05	36.47 ± 0.03	36.9	n.a.	36.53 ± 0.03
Total hardness	°F	37.00 ± 0.00	37.00 ± 0.00	37.00 ± 0.00	36.75 ± 0.00	36.75 ± 0.00	37 .00 ± 0.00	37.00 ± 0.00	37.00 ± 0.00	36.50 ± 0.00	36.92 ± 0.14	37.08 ± 0.14	37.00 ± 0.00	37.00 ± 0.00	36.83 ± 0.14	37.00 ± 0.00	n.a.	n.a.	n.a.
DOC4	mg L-1	1.19 ± 0.02	1.19 ± 0.01	1.21 ± 0.02	1.20 ± 0.02	1.20 ± 0.01	1.23 ± 0.04	1.19 ± 0.01	1.19 ± 0.01	1.18 ± 0.01	1.20 ± 0.01	1.25 ± 0.03	1.20 ± 0.06	1.18 ± 0.02	1.19 ± 0.02	1.17 ± 0.02	0.95±0.01	0.92±0.02	0.83±0.03
O2	mg L-1	17.96 ± 2.14	17.99 ± 0.60	18.10 ± 2.43	18.11 ±1.13	16.98 ± 0.72	16.60 ± 0.51	16.90 ± 0.50	17.97 ± 2.72	16.21 ± 0.27	14.13 ± 0.76	n.a.	15.07 ± 1.12	11.23 ± 0.16	12.31 ± 0.10	11.80 ± 0.13	n.a.	12.85 ± 0.51	10.20 ± 0.04
Ca2+	mg L-1	112.67 ± 0.58	113.33 ± 0.58	112.33 ± 0.58	113.67 ± 0.58	113.00 ± 0.00	114.67 ± 0.58	114.33 ± 0.58	114.00 ± 0.00	112.67 ± 0.58	113.67 ± 0.58	114.67 ± 1.15	115.33 ± 0.58	113.00 ± 0.00	113.33 ± 0.58	114.67 ± 0.58	n.a.	n.a.	n.a.
Mg2+	mg L-1	21.60 ± 0.20	21.13 ± 0.50	21.70 ± 0.17	20.37 ± 0.32	20.87 ± 0.21	20.47 ± 0.45	20.60 ± 0.10	20.90 ± 0.10	20.53 ± 0.15	20.70 ± 0.00	20.67 ± 0.25	20.20 ± 0.36	21.30 ± 0.10	20.77 ± 0.38	20.53 ± 0.23	n.a.	n.a.	n.a.
Na+	mg L-1	10.49 ± 0.07	10.41 ± 0.15	10.64 ± 0.07	10.03 ± 0.17	10.09 ± 0.11	9.83 ± 0.20	n.a.	10.10 ± 0.07	10.24 ± 0.15	10.26 ± 0.05	10.28 ± 0.11	9.85 ± 0.20	10.43 ± 0.07	10.26 ± 0.18	10.55 ± 0.14	10.64	n.a.	9.80 ± 0.12
K+	mg L-1	3.81 ± 0.04	3.60 ± 0.18	3.81 ± 0.03	3.39 ± 0.04	3.69 ± 0.05	3.73 ± 0.08	3.80 ± 0.01	3.84 ± 0.02	3.49 ± 0.03	3.46 ± 0.02	3.53 ± 0.06	3.68 ± 0.07	3.72 ± 0.03	3.69 ± 0.06	3.42 ± 0.09	3.59	n.a.	3.58 ± 0.05
Fe	mg L-1	<0.001	<0.001	<0.001	<0.001	<0.001	<0.001	<0.001	<0.001	<0.001	<0.001	<0.001	<0.001	<0.001	<0.001	<0.001	n.a.	n.a.	n.a.
Mn	mg L-1	<0.001	<0.001	<0.001	<0.001	<0.001	<0.001	<0.001	<0.001	<0.001	<0.001	<0.001	<0.001	<0.001	<0.001	<0.001	n.a.	n.a.	n.a.
Se	mg L-1	<0.25	<0.25	<0.25	<0.25	<0.25	<0.25	<0.25	<0.25	<0.25	<0.25	<0.25	<0.25	<0.25	<0.25	<0.25	<0.25	n.a.	<0.25
SO42-	mg L-1	12.00 ± 0.00	12.33 ± 0.58	11.33 ± 0.58	11.67 ± 0.58	12.33 ± 0.58	11.33 ± 0.58	10.00 ± 0.00	10.00 ± 0.00	12.33 ± 0.58	11.33 ± 0.58	12.00 ± 0.00	12.33 ± 0.58	13.00 ± 0.00	12.00 ± 1.00	12.33 ± 1.15	n.a.	n.a.	n.a.
CO32-	mg L-1	n.a.	n.a.	n.a.	n.a.	n.a.	n.a.	n.a.	n.a.	n.a.	n.a.	n.a.	n.a.	n.a.	n.a.	n.a.	0	n.a.	0
HCO3-	mg L-1	n.a.	n.a.	n.a.	n.a.	n.a.	n.a.	n.a.	n.a.	n.a.	n.a.	n.a.	n.a.	n.a.	n.a.	n.a.	450	n.a.	445.67 ± 0.58
Cl-	mg L-1	10.33 ± 0.06	10.40 ± 0.10	10.43 ± 0.06	10.50 ± 0.10	10.47 ± 0.12	10.53 ± 0.15	9.87 ± 0.12	9.97 ± 0.12	10.57 ± 0.15	10.53 ± 0.12	10.73 ± 0.06	10.27 ± 0.29	10.33 ± 0.06	10.23 ± 0.21	10.47 ± 0.21	n.a.	n.a.	n.a.
PO43-	mg L-1	0.04 ± 0.00	0.05 ± 0.01	0.05 ± 0.01	0.05 ± 0.01	0.05 ± 0.01	0.04 ± 0.00	0.04 ± 0.01	0.04 ± 0.01	0.04 ± 0.00	0.05 ± 0.00	0.05 ± 0.01	0.04 ± 0.00	0.04 ± 0.00	0.05 ± 0.00	0.06 ± 0.00	n.a.	n.a.	n.a.
SiO2	mg L-1	34.40 ± 0.36	34.23 ± 0.45	34.37 ± 0.38	32.07 ± 1.33	33.77 ± 0.23	34.23 ± 0.35	34.17 ± 0.12	34.50 ± 0.26	34.03 ± 0.06	32.17 ± 0.67	33.77 ± 0.38	32.97 ± 0.25	35.10 ± 0.17	33.53 ± 0.15	34.53 ± 0.50	n.a.	n.a.	n.a.
NO3-	mg L-1	1.70 ± 0.00	1.83 ± 0.15	1.70 ± 0.00	1.60 ± 0.00	1.57 ± 0.06	1.57 ± 0.06	1.60 ± 0.00	1.60 ± 0.00	1.63 ± 0.06	1.60 ± 0.00	1.63 ± 0.06	1.50 ± 0.00	1.73 ± 0.06	1.60 ± 0.00	1.63 ± 0.06	n.a.	n.a.	n.a.
NO2-	mg L-1	<0.01	<0.01	<0.01	<0.01	<0.01	<0.01	<0.01	<0.01	<0.01	<0.01	<0.01	<0.01	<0.01	<0.01	<0.01	n.a.	n.a.	n.a.
NH4+	mg L-1	<0.01	<0.01	<0.01	<0.01	<0.01	<0.01	<0.01	<0.01	<0.01	<0.01	<0.01	<0.01	<0.01	<0.01	<0.01	n.a.	n.a.	n.a.
SeO32-	mg L-1	<0.10	<0.10	<0.10	<0.10	<0.10	<0.10	<0.10	<0.10	<0.10	<0.10	<0.10	<0.10	<0.10	<0.10	<0.10	<0.10	n.a.	<0.10
SeO42-	mg L-1	<0.10	<0.10	<0.10	<0.10	<0.10	<0.10	<0.10	<0.10	<0.10	<0.10	<0.10	<0.10	<0.10	<0.10	<0.10	<0.10	n.a.	<0.10
CH3CHO	mg L-1	<10	<10	<10	<10	<10	<10	<10	<10	<10	<10	<10	<10	<10	<10	<10	n.a.	n.a.	n.a.
CH2O	mg L-1	<10	<10	<10	<10	<10	<10	<10	<10	<10	<10	<10	<10	<10	<10	<10	n.a.	n.a.	n.a.
Cu	mg L-1	<1.0	<1.0	<1.0	<1.0	<1.0	<1.0	<1.0	<1.0	<1.0	<1.0	<1.0	<1.0	<1.0	<1.0	<1.0	n.a.	n.a.	n.a.
Mo	mg L-1	<1.0	<1.0	<1.0	<1.0	<1.0	<1.0	<1.0	<1.0	<1.0	<1.0	<1.0	<1.0	<1.0	<1.0	<1.0	n.a.	n.a.	n.a.
Ni	mg L-1	<1.0	<1.0	<1.0	<1.0	<1.0	<1.0	<1.0	<1.0	<1.0	<1.0	<1.0	<1.0	<1.0	<1.0	<1.0	n.a.	n.a.	n.a.
Pb	mg L-1	<1.0	<1.0	<1.0	<1.0	<1.0	<1.0	<1.0	<1.0	<1.0	<1.0	<1.0	<1.0	<1.0	<1.0	<1.0	n.a.	n.a.	n.a.
Zn	mg L-1	<1.0	<1.0	<1.0	<1.0	<1.0	<1.0	<1.0	<1.0	<1.0	<1.0	<1.0	<1.0	<1.0	<1.0	<1.0	n.a.	n.a.	n.a.
1Days of storage in the dark at ambient temperatures after bottling
2Measured at 25°C
3TAC – Template assisted crystallization (assessment of water hardness)
4DOC – Dissolved organic carbon
n.a., not analyzed

## Sheet: Table S3
Table S3. Physicochemical properties of all well waters and further sampling information.
	Unit	Well 1	Well 2	Well 3	Well 4	Well 5	Well 6a	Well 6b	Well 7	Well 8	Well 9	Well 10	Well 11	Well 12
Country of origin		France	Poland	Belgium	France	France	France	France	France	France	Spain	Switzerland	Switzerland	UK
Aquifer type		Sandstone	Limestone	Sandstone	Sandstone	Fractured clay	Sandstone	Sandstone	Limestone	Unknown	Granite	Unknown	Sandstone	Limestone
Source water age	Years	50	18	50	15000	1.5	10	10	5	Unknown	3	Unknown	10	5000
Day of sampling1	Date	2012-03-08	2012-04-10	2012-05-18	2012-06-04	2012-06-05	2012-04-27	2012-04-27	2012-06-04	2012-06-05	2012-04-10	2012-05-22	2012-05-23	2012-04-18
pH		7.13	7.01	7.44	7.33	7.32	6.82	6.85	7.03	6.98	7.84	7.19	7.28	8.04
Temperature	°C	22.5	21.1	21.9	22.3	22.5	22.8	23	22.8	22.4	21.3	23.7	23.8	21.9
Total alkalinity	°F	0	0	0	0	0	0	0	0	0	0	0	0	0
TAC2	°F	34.8	36.9	17.9	21.25	32.05	15.35	16.55	28.2	35.45	10.2	25.1	27.55	17.05
DOC3	mg L-1	0.06	0.95	0.17	0.09	0.25	0.38	0.38	0.32	0.29	0.13	0.12	0.92	0.12
O2	mg L-1	n.a.	n.a.	n.a.	5.7 ± 0.2	n.a.	n.a.	n.a.	4.6 ± 0.2	5.1 ± 0.3	n.a.	n.a.	n.a.	n.a.
Na+	mg L-1	140.94	10.64	2.38	6.93	11.7	19.84	16.51	7.45	17.8	8.48	22.03	6.19	31.92
K+	mg L-1	7.62	3.59	0.35	5.43	3.55	1.2	0.85	3.01	4.95	1.22	2.16	0.96	3.34
Se	mg L-1	1.37	<0.25	<,0.25	<0.25	1.46	1.65	1.23	<0.25	3.36	1.32	0.63	<0.25	<0.25
CO32-	mg L-1	0	0	0	0	0	0	0	0	0	0	0	0	0
HCO3-	mg L-1	425	450	218	259	391	187	202	344	433	124	306	336	208
SeO32-	mg L-1	<0.10	<0.10	<0.10	<0.10	<0.10	n.a.	n.a.	<0.10	<0.10	0.23	<0.10	<0.10	<0.10
SeO42-	mg L-1	1.13	<0.10	<0.10	<0.10	0.92	n.a.	n.a.	<0.10	1.61	0.56	0.64	<0.10	<0.10
1Well waters were all sampled in 1 L PET-bottles, stored in the dark at ambient temperatures, and analyzed within 3 days, except waters from wells 5 and 8 that were analyzed 28 days after sampling
2TAC – Template assisted crystallization (assessment of water hardness)
3DOC – Dissolved organic carbon
n.a., not analyzed

## Sheet: Table S4
Table S4. Physicochemical properties of bottled natural mineral waters one day after bottling and further sampling information.
	Unit	Water 1	Water 2	Water 3	Water 4	Water 5	Water 6	Water 7	Water 9a	Water 9b	Water 10	Water 11	Water 12
Country of origin		France	Poland	Belgium	France	France	France	France	Spain	Spain	Switzerland	Switzerland	UK
Day of bottling	Date	2012-03-08	2012-04-10	2012-05-18	2012-06-05	2012-06-05	2012-04-28	2012-06-05	2012-04-24	2012-04-24	2012-05-22	2012-05-23	2012-04-18
pH		7.3	n.a.	7.2	7.4	7.1	n.a.	7.4	7.4	7.8	7.3	7.5	7.7
Temperature	°C	22.9 ± 0.2	n.a.	22.0 ± 0.1	22.7 ± 0.1	22.9 ± 0.1	n.a.	23.2 ± 0.2	22.3 ± 0.0	22.2 ± 0.1	21.9 ± 0.1	22.2 ± 0.2	22.8 ± 0.0
DOC1	mg L-1	0.05	0.92	0.2	0.05	0.29	0.33	0.27	0.19	0.14	0.12	0.36	0.16
O2	mg L-1	7.6 ± 0.1	12.9 ± 0.5	8.9 ± 0.3	8.5 ± 0.1	6.3 ± 0.2	8.6 ± 0.2	8.6 ± 0.1	8.0 ± 0.1	7.7 ± 0.1	7.2 ± 0.1	10.9 ± 0.2	9.1 ± 0.6
1DOC – Dissolved organic carbon
n.a., not analyzed

## Sheet: Table S5
Table S5. OTU counts in negative control samples. OTUs classified as contaminant are indicated.
	Tip_no_bottle	Empty Bottle - Generic	Empty Bottle Water 6	Empty Bottle Water 10	Empty Bottle Water 12	Empty Bottle Water 1	Domain	Phylum	Class	Order	Family	Genus	Contaminant OTU
OTU_22	1	0	0	0	0	0	Bacteria	Proteobacteria	Alphaproteobacteria	Rhizobiales	Hyphomicrobiaceae	Hyphomicrobium	N
OTU_63	0	0	0	0	1	0	Bacteria	Candidate_division_OP3	unclassified	unclassified	unclassified	unclassified	N
OTU_6	0	2	35	1	0	0	Bacteria	Proteobacteria	Gammaproteobacteria	Pseudomonadales	Moraxellaceae	Acinetobacter	N
OTU_42	0	0	0	1	0	0	Bacteria	Proteobacteria	Betaproteobacteria	unclassified	unclassified	unclassified	N
OTU_92	0	0	2	0	0	0	Bacteria	Actinobacteria	Actinobacteria	Propionibacteriales	Nocardioidaceae	Marmoricola	N
OTU_993	0	0	0	0	1	0	Bacteria	Proteobacteria	Betaproteobacteria	Burkholderiales	Comamonadaceae	Polaromonas	N
OTU_865	0	0	10	2	0	0	Bacteria	Proteobacteria	Betaproteobacteria	Burkholderiales	Comamonadaceae	unclassified	N
OTU_661	0	0	4	0	0	0	Bacteria	Actinobacteria	Actinobacteria	Micrococcales	Microbacteriaceae	Leucobacter	N
OTU_550	0	1	6	0	0	1	Bacteria	Firmicutes	Bacilli	Bacillales	Family_XII	Exiguobacterium	N
OTU_1525	0	0	1	2	0	0	Bacteria	Actinobacteria	Actinobacteria	Corynebacteriales	Corynebacteriaceae	Corynebacterium	N
OTU_678	0	0	0	0	2	0	Bacteria	Proteobacteria	Betaproteobacteria	Nitrosomonadales	Gallionellaceae	Sideroxydans	N
OTU_21	9	82	1	0	0	60	Bacteria	Proteobacteria	Gammaproteobacteria	Enterobacteriales	Enterobacteriaceae	Kluyvera	N
OTU_1408	0	0	0	0	10	0	Bacteria	Proteobacteria	Betaproteobacteria	Burkholderiales	Comamonadaceae	unclassified	N
OTU_124	0	0	7	0	0	0	Bacteria	Proteobacteria	Alphaproteobacteria	Rhizobiales	Bradyrhizobiaceae	Bosea	N
OTU_225	0	0	0	1	0	0	Bacteria	Proteobacteria	Betaproteobacteria	Burkholderiales	Comamonadaceae	unclassified	N
OTU_5	0	0	2	0	0	0	Bacteria	Proteobacteria	Betaproteobacteria	Burkholderiales	Burkholderiaceae	Limnobacter	N
OTU_250	0	1	20	30	0	1	Bacteria	Proteobacteria	Gammaproteobacteria	Pseudomonadales	Pseudomonadaceae	Pseudomonas	N
OTU_30	0	0	2	0	0	0	Bacteria	Actinobacteria	Actinobacteria	Corynebacteriales	Mycobacteriaceae	Mycobacterium	N
OTU_29	0	0	0	0	2	0	Bacteria	Proteobacteria	Betaproteobacteria	Nitrosomonadales	Gallionellaceae	unclassified	N
OTU_18	0	0	0	0	149	0	Bacteria	Proteobacteria	Gammaproteobacteria	Methylococcales	Methylococcaceae	unclassified	N
OTU_325	0	0	8	0	0	0	Bacteria	Proteobacteria	Alphaproteobacteria	Rhizobiales	Methylobacteriaceae	Methylobacterium	N
OTU_1094	0	1	0	0	0	0	Bacteria	Firmicutes	Bacilli	Lactobacillales	Carnobacteriaceae	Granulicatella	N
OTU_60	0	0	0	2	0	0	Bacteria	Proteobacteria	Alphaproteobacteria	Rhizobiales	Methylobacteriaceae	Methylobacterium	N
OTU_918	0	0	0	2	0	0	Bacteria	Actinobacteria	Actinobacteria	Micrococcales	Microbacteriaceae	Lysinimonas	N
OTU_582	0	3	0	0	0	0	Bacteria	Actinobacteria	Actinobacteria	Micrococcales	Microbacteriaceae	Microbacterium	N
OTU_630	0	0	5	0	0	0	Bacteria	Proteobacteria	Alphaproteobacteria	Rhizobiales	Methylobacteriaceae	Methylobacterium	N
OTU_149	0	0	0	0	0	11	Bacteria	Firmicutes	Bacilli	Lactobacillales	Streptococcaceae	Streptococcus	N
OTU_1	0	0	6	6	9	4	Bacteria	Proteobacteria	Betaproteobacteria	Burkholderiales	Comamonadaceae	Pseudorhodoferax	N
OTU_11	0	0	0	0	2	0	Bacteria	Proteobacteria	Betaproteobacteria	Nitrosomonadales	Gallionellaceae	Gallionella	N
OTU_9	0	0	0	0	1	0	Bacteria	Proteobacteria	Gammaproteobacteria	Xanthomonadales	unclassified	unclassified	N
OTU_17	9	24	0	3	0	35	Bacteria	Proteobacteria	Gammaproteobacteria	Aeromonadales	Aeromonadaceae	Aeromonas	N
OTU_561	0	0	3	0	0	1	Bacteria	Proteobacteria	Gammaproteobacteria	Pseudomonadales	Moraxellaceae	Acinetobacter	N
OTU_181	12	29	22	8	0	19	Bacteria	Proteobacteria	Betaproteobacteria	Burkholderiales	Oxalobacteraceae	Janthinobacterium	N
OTU_4	85	278	0	0	0	369	Bacteria	Proteobacteria	Gammaproteobacteria	Enterobacteriales	Enterobacteriaceae	unclassified	N
OTU_507	0	0	0	1	0	0	Bacteria	Cyanobacteria	Chloroplast	unclassified	unclassified	unclassified	N
OTU_8	0	0	0	0	466	0	Bacteria	Proteobacteria	Betaproteobacteria	Methylophilales	Methylophilaceae	Methylotenera	N
OTU_973	0	0	0	0	55	0	Bacteria	Proteobacteria	Gammaproteobacteria	Methylococcales	Methylococcaceae	Methylobacter	N
OTU_1183	5	19	4	2	0	25	Bacteria	Proteobacteria	Gammaproteobacteria	Enterobacteriales	Enterobacteriaceae	unclassified	N
OTU_3	111	521	12	4	0	395	Bacteria	Proteobacteria	Gammaproteobacteria	Pseudomonadales	Pseudomonadaceae	Pseudomonas	N
OTU_319	0	2	2	1	0	0	Bacteria	Proteobacteria	Betaproteobacteria	Burkholderiales	Comamonadaceae	Comamonas	N
OTU_253	0	0	0	1	0	0	Bacteria	Proteobacteria	Betaproteobacteria	Burkholderiales	Comamonadaceae	unclassified	N
OTU_342	0	0	0	3	0	0	Bacteria	Firmicutes	Bacilli	Bacillales	Staphylococcaceae	Staphylococcus	N
OTU_265	0	0	0	0	1	0	Bacteria	BD1-5	unclassified	unclassified	unclassified	unclassified	N
OTU_15	0	0	22	0	0	0	Bacteria	Proteobacteria	Betaproteobacteria	Burkholderiales	Oxalobacteraceae	Undibacterium	N
OTU_33	0	0	1	0	0	0	Bacteria	Spirochaetae	Spirochaetes	Spirochaetales	Leptospiraceae	Leptospira	N
OTU_920	0	0	1	0	0	0	Bacteria	Chloroflexi	KD4-96	unclassified	unclassified	unclassified	N
OTU_204	0	1	127	27	0	2	Bacteria	Proteobacteria	Gammaproteobacteria	Pseudomonadales	Moraxellaceae	Acinetobacter	N
OTU_14	0	0	0	0	0	1	Bacteria	Proteobacteria	Betaproteobacteria	Burkholderiales	Comamonadaceae	Malikia	N
OTU_121	0	0	0	0	30	0	Bacteria	Proteobacteria	Betaproteobacteria	Methylophilales	Methylophilaceae	Methylotenera	N
OTU_422	0	2	0	0	0	0	Bacteria	Firmicutes	Bacilli	Bacillales	Bacillaceae	Bacillus	N
OTU_529	0	0	1	21	0	0	Bacteria	Proteobacteria	Betaproteobacteria	Burkholderiales	Comamonadaceae	Schlegelella	N
OTU_1097	3	3	0	0	0	1	Bacteria	Proteobacteria	Gammaproteobacteria	Enterobacteriales	Enterobacteriaceae	Yersinia	N
OTU_2	1	0	7	14	1	9	Bacteria	Proteobacteria	Betaproteobacteria	Burkholderiales	Comamonadaceae	unclassified	N
OTU_136	0	1	10	8	0	1	Bacteria	Proteobacteria	Gammaproteobacteria	Pseudomonadales	Moraxellaceae	Enhydrobacter	N
OTU_203	0	0	7	4	0	0	Bacteria	Proteobacteria	Gammaproteobacteria	Xanthomonadales	Xanthomonadaceae	Silanimonas	N
OTU_137	0	2	8	0	0	1	Bacteria	Proteobacteria	Gammaproteobacteria	Xanthomonadales	Xanthomonadaceae	unclassified	N
OTU_109	0	2	97	29	0	0	Bacteria	Actinobacteria	Actinobacteria	Propionibacteriales	Propionibacteriaceae	Propionibacterium	N
OTU_1130	0	0	14	1	0	0	Bacteria	Bacteroidetes	Flavobacteriia	Flavobacteriales	Flavobacteriaceae	Chryseobacterium	Y
OTU_856	0	0	0	2	0	0	Bacteria	Firmicutes	Clostridia	Clostridiales	Family_XI	Finegoldia	Y
OTU_509	0	1	7	17	0	0	Bacteria	Proteobacteria	Betaproteobacteria	Hydrogenophilales	Hydrogenophilaceae	Hydrogenophilus	Y
OTU_141	0	0	0	0	21	0	Bacteria	Candidate_division_OD1	unclassified	unclassified	unclassified	unclassified	Y
OTU_671	0	0	19	0	0	0	Bacteria	Bacteroidetes	Cytophagia	Cytophagales	Cytophagaceae	Hymenobacter	Y
OTU_254	0	0	0	0	83	0	Bacteria	Proteobacteria	Gammaproteobacteria	Methylococcales	Methylococcaceae	Methylomonas	Y
OTU_467	2	1	0	0	0	4	Bacteria	Tenericutes	Mollicutes	Mycoplasmatales	Mycoplasmataceae	Mycoplasma	Y
OTU_1371	0	0	7	0	0	0	Bacteria	Actinobacteria	MB-A2-108	unclassified	unclassified	unclassified	Y
OTU_915	0	0	13	0	0	0	Bacteria	Bacteroidetes	Cytophagia	Cytophagales	Cytophagaceae	Hymenobacter	Y
OTU_922	0	0	16	0	0	0	Bacteria	Actinobacteria	Rubrobacteria	Rubrobacterales	Rubrobacteriaceae	Rubrobacter	Y
OTU_990	0	0	10	0	0	0	Bacteria	Firmicutes	Bacilli	Lactobacillales	Leuconostocaceae	Leuconostoc	Y
OTU_1446	0	0	0	2	0	0	Eukaryota	Opisthokonta	Nucletmycea	Fungi	Dikarya	Ascomycota	Y
OTU_1269	0	0	5	0	0	0	Bacteria	Actinobacteria	Actinobacteria	Propionibacteriales	Propionibacteriaceae	Propionibacterium	Y
OTU_433	0	0	32	0	0	0	Bacteria	Bacteroidetes	Cytophagia	Cytophagales	Cytophagaceae	Hymenobacter	Y
OTU_598	0	0	0	3	0	0	Bacteria	Proteobacteria	Gammaproteobacteria	Pseudomonadales	Pseudomonadaceae	Azotobacter	Y
OTU_1128	0	0	7	0	0	0	Bacteria	Proteobacteria	Alphaproteobacteria	Rhodospirillales	Acetobacteraceae	Roseomonas	Y
OTU_894	0	0	10	0	0	0	Bacteria	Bacteroidetes	Cytophagia	Cytophagales	Cytophagaceae	Dyadobacter	Y
OTU_824	0	0	9	0	0	0	Bacteria	Proteobacteria	Gammaproteobacteria	Pseudomonadales	Moraxellaceae	Moraxella	Y
OTU_350	0	0	50	1	0	0	Bacteria	Actinobacteria	Actinobacteria	Micrococcales	Micrococcaceae	Arthrobacter	Y
OTU_1502	0	0	6	0	0	0	Bacteria	Proteobacteria	Gammaproteobacteria	Alteromonadales	Alteromonadaceae	Alishewanella	Y
OTU_695	0	0	10	0	0	0	Bacteria	Bacteroidetes	unclassified	unclassified	unclassified	unclassified	Y
OTU_557	0	0	0	20	0	0	Bacteria	Firmicutes	Bacilli	unclassified	unclassified	unclassified	Y
OTU_470	0	15	8	9	0	9	Bacteria	Bacteroidetes	Flavobacteriia	Flavobacteriales	Flavobacteriaceae	Chryseobacterium	Y
OTU_921	0	0	19	0	0	0	Bacteria	Bacteroidetes	Sphingobacteriia	Sphingobacteriales	Chitinophagaceae	unclassified	Y
OTU_1161	0	0	11	0	0	0	Bacteria	Actinobacteria	Acidimicrobiia	Acidimicrobiales	Sva0996_marine_group	unclassified	Y
OTU_857	0	0	0	0	3	0	Bacteria	Proteobacteria	Betaproteobacteria	Burkholderiales	Comamonadaceae	unclassified	Y

## Sheet: Table S6
Table S6. Information on bacterial 16S rRNA gene amplicon pyrosequencing dataset (alpha-diversity, coverage)
Sample ID	Water type	Sampling year	Days after bottling	Sample type	Replicate number	Number of raw sequences	Number of OTUs (based on raw counts)	Number of quality-filtered sequences	Number of OTUs after quality-filtering	Chao1	Shannon Index	Simpson Index	Good's coverage [%]	Mean number of OTUs (based on resampling)	SD of OTUs (based on resampling)	Mean Chao1 (based on resampling)	SD Chao1 (based on resampling)	Mean Shannon Index (based on resampling)	SD Shannon Index (based on resampling)	Mean Simpson Index (based on resampling)	SD Simpson Index (based on resampling)	Mean Good's coverage (based on resampling) [%]	SD Good's coverage (based on resampling) [%]
a8	Water 1	2011	1	Plankton	1	2289	83	2284	78	103.071	1.412	0.438	98.82	38.7	3.199	56.599	9.389	1.357	0.112	0.443	0.036	96.54	0.534
a23	Water 1	2011	1	Plankton	2	3286	94	3282	91	122	1.284	0.393	99.02	37.4	5.125	63.654	19.182	1.223	0.133	0.398	0.045	96.24	0.965
a26	Water 1	2011	1	Plankton	3	3816	96	3815	95	126	1.497	0.478	99.16	38	2.16	54.971	5.597	1.398	0.061	0.471	0.022	96.66	0.558
a28	Water 1	2011	3	Plankton	1	4024	45	4024	45	57.364	0.535	0.174	99.58	15.1	2.132	28.258	11.609	0.493	0.051	0.172	0.019	98.28	0.464
a36	Water 1	2011	3	Plankton	2	4068	41	4067	40	70	0.361	0.113	99.48	12.8	2.348	22.793	7.776	0.36	0.04	0.122	0.012	98.6	0.365
a40	Water 1	2011	3	Plankton	3	3824	32	3824	32	38.6	0.309	0.097	99.69	10.9	1.729	24.72	13.456	0.304	0.039	0.104	0.017	98.72	0.454
a64	Water 1	2011	8	Plankton	1	3569	32	3569	32	59.2	0.624	0.268	99.52	11.1	1.729	20.75	12.259	0.591	0.065	0.261	0.027	98.94	0.341
a73	Water 1	2011	8	Plankton	2	3580	27	3580	27	42.6	0.487	0.192	99.64	9.2	2.15	12.81	4.946	0.473	0.06	0.196	0.024	99.24	0.324
a74	Water 1	2011	8	Plankton	3	3627	29	3627	29	44.6	0.533	0.22	99.64	10.8	1.989	16.717	5.88	0.521	0.04	0.224	0.019	98.94	0.353
a77	Water 1	2011	14	Plankton	1	3728	20	3728	20	23.75	0.907	0.436	99.84	10.1	0.994	11.65	2.199	0.892	0.054	0.437	0.024	99.5	0.236
a86	Water 1	2011	14	Plankton	2	3857	25	3857	25	36.25	0.976	0.487	99.74	10.6	1.506	15.583	6.764	0.967	0.048	0.494	0.026	99.18	0.405
a1334	Water 1	2011	14	Plankton	3	6166	33	6166	33	48.167	0.897	0.45	99.77	9.7	1.16	12.368	2.899	0.865	0.05	0.445	0.024	99.24	0.263
a88	Water 1	2011	28	Plankton	1	3831	28	3830	27	53.25	0.932	0.451	99.61	9.1	1.912	13.325	6.067	0.899	0.061	0.445	0.03	99.3	0.368
a92	Water 1	2011	28	Plankton	2	3664	34	3664	34	97.333	0.972	0.453	99.45	11.1	1.101	14.1	2.982	0.944	0.056	0.452	0.028	99.12	0.286
a102	Water 1	2011	28	Plankton	3	3646	28	3646	28	49	0.889	0.422	99.59	10	2.261	14.075	7.533	0.866	0.066	0.421	0.034	99.24	0.515
a104	Water 1	2011	56	Plankton	1	4162	38	4162	38	55.143	0.907	0.394	99.62	13.5	1.581	17.433	3.668	0.845	0.04	0.375	0.013	98.94	0.327
a115	Water 1	2011	56	Plankton	2	4116	38	4116	38	55.5	0.925	0.403	99.64	14.6	1.35	25.383	11.075	0.861	0.033	0.387	0.025	98.68	0.329
a116	Water 1	2011	56	Plankton	3	3772	41	3772	41	58	0.878	0.388	99.52	13.8	3.259	24.702	6.987	0.842	0.073	0.388	0.022	98.58	0.503
a119	Water 1	2011	1	Biofilm	1	2367	28	2365	26	35	1.499	0.688	99.62	14.2	1.476	20.65	7.728	1.493	0.047	0.69	0.013	99.14	0.443
a132	Water 1	2011	1	Biofilm	3	2874	20	2873	19	22.333	1.512	0.697	99.83	11.9	1.37	13.55	2.763	1.487	0.051	0.693	0.016	99.44	0.263
a141	Water 1	2011	3	Biofilm	1	3964	37	3960	35	65.333	1.812	0.781	99.65	17.8	2.394	26.16	8.686	1.8	0.03	0.783	0.004	98.7	0.455
a147	Water 1	2011	3	Biofilm	2	2557	27	2556	26	40	1.724	0.751	99.69	15.2	1.619	17.992	3.267	1.689	0.049	0.746	0.014	99.2	0.283
a148	Water 1	2011	3	Biofilm	3	3495	32	3494	31	34.75	1.711	0.738	99.83	17.3	2.669	23.358	7.392	1.689	0.046	0.737	0.011	98.96	0.47
a149	Water 1	2011	8	Biofilm	1	2710	32	2709	31	40	1.88	0.781	99.63	17.3	1.703	24.442	11.679	1.84	0.04	0.777	0.007	98.98	0.405
a150	Water 1	2011	8	Biofilm	2	2468	29	2468	29	35	1.899	0.787	99.64	16.6	1.35	23.458	10.067	1.878	0.046	0.786	0.014	99.1	0.424
a151	Water 1	2011	8	Biofilm	3	1689	17	1689	17	18	1.557	0.667	99.82	13.2	0.789	14	1.179	1.546	0.045	0.666	0.02	99.62	0.199
a155	Water 1	2011	14	Biofilm	1	3202	14	3202	14	17	0.719	0.306	99.88	8.6	0.966	9.383	1.566	0.695	0.048	0.297	0.023	99.62	0.148
a156	Water 1	2011	14	Biofilm	2	3317	19	3317	19	22.333	0.634	0.26	99.85	9.9	1.37	12.75	4.411	0.644	0.065	0.276	0.036	99.38	0.319
a157	Water 1	2011	14	Biofilm	3	3242	17	3242	17	24.5	0.672	0.257	99.81	10.7	1.418	12.775	3.719	0.662	0.065	0.258	0.026	99.44	0.28
a166	Water 1	2011	28	Biofilm	1	4278	28	4278	28	133	0.725	0.294	99.65	10.4	0.843	13.233	3.728	0.69	0.051	0.292	0.026	99.34	0.232
a168	Water 1	2011	28	Biofilm	2	2895	17	2895	17	20	0.747	0.309	99.86	9.8	1.229	11.875	3.014	0.699	0.038	0.295	0.019	99.44	0.227
a172	Water 1	2011	28	Biofilm	3	3670	16	3670	16	17	0.67	0.274	99.95	9.2	0.789	10.3	1.513	0.661	0.033	0.278	0.018	99.6	0.231
a173	Water 1	2011	56	Biofilm	1	3734	22	3734	22	37	0.458	0.162	99.73	10.5	1.354	14.733	5.52	0.46	0.057	0.168	0.024	99.26	0.232
a176	Water 1	2011	56	Biofilm	2	4112	24	4101	23	35	0.442	0.154	99.78	11.6	1.713	16.967	4.877	0.432	0.058	0.153	0.021	99.02	0.371
a198	Water 1	2011	56	Biofilm	3	3353	18	3353	18	20	0.396	0.141	99.85	10.1	1.449	14.35	5.879	0.405	0.052	0.15	0.019	99.22	0.346
c26	Water 1	2012	1	Plankton	1	2368	103	2356	96	116.217	2.347	0.788	98.68	46.6	3.239	74.752	11.312	2.223	0.07	0.784	0.012	95.64	0.723
c28	Water 1	2012	1	Plankton	2	1859	83	1855	79	141	2.263	0.784	98.27	44.4	2.951	67.009	12.67	2.183	0.083	0.78	0.013	96.24	0.826
c36	Water 1	2012	3	Plankton	1	2405	60	2403	58	91	1.878	0.721	99.08	29.4	2.633	44.595	8.157	1.805	0.089	0.716	0.02	97.58	0.405
c40	Water 1	2012	3	Plankton	2	1568	57	1565	55	72.1	1.97	0.747	98.79	32.3	3.199	44.274	7.367	1.952	0.071	0.754	0.012	97.5	0.492
c64	Water 1	2012	6	Plankton	1	2412	17	2412	17	24	0.998	0.551	99.67	8.1	1.663	11.8	6.215	0.984	0.046	0.548	0.019	99.38	0.358
c73	Water 1	2012	6	Plankton	2	3172	27	3172	27	40.75	0.994	0.532	99.65	10.5	1.716	15.338	6.532	0.962	0.053	0.527	0.018	99.04	0.324
c74	Water 1	2012	8	Plankton	1	3874	19	3874	19	37.333	1	0.575	99.72	6.5	1.269	8.133	2.977	0.977	0.028	0.569	0.012	99.56	0.263
c77	Water 1	2012	8	Plankton	2	3767	20	3767	20	29.333	1.008	0.57	99.79	8.5	1.78	10.4	2.961	1.009	0.053	0.575	0.015	99.4	0.249
c86	Water 1	2012	14	Plankton	1	2651	17	2651	17	53	0.671	0.325	99.66	8.8	1.398	9.923	1.803	0.665	0.034	0.324	0.017	99.54	0.165
c88	Water 1	2012	14	Plankton	2	2242	16	2242	16	19	1.153	0.613	99.87	10.9	1.197	15.12	5.63	1.132	0.033	0.611	0.01	99.26	0.313
c92	Water 1	2012	14	Plankton	3	5567	31	5567	31	58.2	0.748	0.39	99.69	8.4	1.776	12.25	4.578	0.727	0.048	0.388	0.028	99.24	0.324
c102	Water 1	2012	28	Plankton	1	5260	27	5260	27	42	1.154	0.608	99.81	12.6	1.265	15.439	3.061	1.154	0.051	0.61	0.012	99.14	0.284
c104	Water 1	2012	28	Plankton	2	4170	21	4170	21	35	0.949	0.521	99.81	11	2	14.7	4.955	0.941	0.044	0.525	0.012	99.2	0.422
c115	Water 1	2012	28	Plankton	3	4703	29	4703	29	95	0.913	0.515	99.74	10.8	2.3	17.625	8.019	0.868	0.04	0.508	0.01	98.96	0.44
c116	Water 1	2012	56	Plankton	1	5769	39	5768	38	47.429	1.113	0.574	99.79	15.3	1.767	21.608	5.993	1.07	0.041	0.57	0.01	98.68	0.355
c119	Water 1	2012	56	Plankton	2	4663	24	4663	24	31	0.99	0.552	99.85	10.9	0.994	13.375	1.948	0.963	0.027	0.55	0.007	99.24	0.184
c132	Water 1	2012	56	Plankton	3	2936	21	2936	21	39.333	0.945	0.53	99.63	9.4	1.265	11.108	2.31	0.924	0.05	0.527	0.015	99.4	0.211
d26	Water 1	2012	1	Biofilm	1	743	22	742	21	28	1.468	0.667	98.92	15.1	1.853	16.65	3.381	1.434	0.046	0.662	0.013	99.38	0.447
d28	Water 1	2012	3	Biofilm	1	721	18	720	17	22	1.615	0.711	99.31	13.9	1.449	16.117	5.567	1.586	0.055	0.707	0.014	99.54	0.389
d36	Water 1	2012	3	Biofilm	2	618	13	618	13	14	1.482	0.692	99.51	10.9	0.994	11.7	1.494	1.455	0.036	0.688	0.009	99.64	0.158
d40	Water 1	2012	6	Biofilm	1	1212	17	1211	16	21	0.954	0.474	99.5	11.3	1.889	14.592	6.696	0.964	0.029	0.484	0.012	99.42	0.494
d64	Water 1	2012	6	Biofilm	2	1147	16	1147	16	16.75	1.075	0.511	99.74	12.3	1.567	14.398	4.654	1.071	0.052	0.514	0.017	99.46	0.462
d73	Water 1	2012	14	Biofilm	1	1522	17	1522	17	19.5	0.935	0.494	99.67	12.4	1.647	15.453	4.997	0.933	0.059	0.493	0.022	99.24	0.42
d74	Water 1	2012	14	Biofilm	2	1334	17	1333	16	22	1.001	0.487	99.7	11.1	1.595	13.083	3.126	0.981	0.067	0.489	0.028	99.4	0.298
d77	Water 1	2012	28	Biofilm	1	1409	16	1409	16	16.429	0.846	0.475	99.79	10.2	1.398	14.46	5.464	0.824	0.045	0.475	0.019	99.14	0.327
d86	Water 1	2012	28	Biofilm	2	1257	17	1256	16	19.333	0.937	0.499	99.6	11	1.414	12.492	2.823	0.918	0.033	0.495	0.017	99.38	0.319
d88	Water 1	2012	56	Biofilm	1	1033	14	1033	14	14.5	1.167	0.529	99.81	12.1	1.197	13.35	2.439	1.153	0.047	0.528	0.019	99.56	0.263
d92	Water 1	2012	56	Biofilm	2	1266	16	1266	16	16	0.995	0.522	99.92	12	1.054	13.458	1.88	0.993	0.035	0.529	0.01	99.34	0.19
d102	Water 1	2012	56	Biofilm	3	1121	15	1121	15	15.75	1.078	0.537	99.73	11.6	0.843	12.933	1.964	1.046	0.044	0.533	0.015	99.46	0.212
a318	Water 2	2011	1	Plankton	1	2765	200	2764	199	272.333	4.173	0.972	97.97	103.5	6.654	150.193	17.247	3.973	0.051	0.97	0.002	91.66	0.985
a332	Water 2	2011	1	Plankton	2	2637	188	2636	187	234.04	4.116	0.97	98.14	99.8	6.015	152.567	15.688	3.934	0.085	0.968	0.004	91.9	0.834
a336	Water 2	2011	1	Plankton	3	2153	175	2151	173	204.889	4.18	0.974	98.05	98.8	3.011	131.602	11.156	3.99	0.057	0.972	0.002	92.98	0.78
a353	Water 2	2011	6	Plankton	1	3737	119	3736	118	174.895	1.575	0.487	98.74	46	4.57	81.738	23.236	1.486	0.055	0.484	0.018	95.16	1.203
a360	Water 2	2011	6	Plankton	2	3136	108	3136	108	153.556	1.837	0.685	98.69	42.4	4.742	79.517	27.188	1.735	0.072	0.683	0.013	95.38	0.931
a368	Water 2	2011	6	Plankton	3	4709	142	4702	141	173.229	2.102	0.735	98.98	48.5	3.342	84.813	13.885	1.995	0.106	0.734	0.019	94.96	0.523
a403	Water 2	2011	9	Plankton	1	3027	101	3026	100	135	1.915	0.658	98.81	42.4	4.033	68.232	12.693	1.787	0.078	0.651	0.022	95.84	0.771
a407	Water 2	2011	9	Plankton	2	3285	88	3285	88	119.059	1.9	0.751	99	33.8	4.29	57.764	15.104	1.83	0.077	0.754	0.013	96.52	0.844
a409	Water 2	2011	9	Plankton	3	3641	95	3641	95	128.067	2.074	0.77	99.12	38.7	3.653	57.945	8.988	1.986	0.082	0.769	0.015	96.44	0.645
a410	Water 2	2011	14	Plankton	1	3592	99	3589	97	132.2	2.028	0.775	99.08	38.9	3.281	63.617	15.06	1.94	0.053	0.772	0.008	96.14	0.8
a418	Water 2	2011	14	Plankton	2	3301	98	3300	97	126.526	2.052	0.777	98.97	41.6	2.675	71.104	21.094	1.998	0.063	0.779	0.009	95.82	0.83
a419	Water 2	2011	14	Plankton	3	3596	102	3596	102	124.44	2.106	0.783	99.05	40.3	6.848	75.926	34.617	2.004	0.084	0.78	0.008	95.98	1.434
a442	Water 2	2011	28	Plankton	1	4115	110	4113	109	144.053	2.265	0.794	99.1	44.4	4.695	69.692	16.005	2.156	0.062	0.79	0.01	96.02	0.897
a448	Water 2	2011	28	Plankton	2	3809	111	3803	110	145.053	2.106	0.772	99.03	43.3	2.541	85.24	22.11	2.02	0.037	0.772	0.007	95.28	0.958
a451	Water 2	2011	28	Plankton	3	3150	111	3150	111	156.882	2.234	0.778	98.73	46.6	3.627	68.59	9.962	2.154	0.034	0.78	0.005	95.78	0.786
a458	Water 2	2011	56	Plankton	1	4071	94	4071	94	115.565	1.783	0.693	99.21	35.5	3.504	61.765	10.252	1.712	0.054	0.691	0.009	96.22	0.683
a487	Water 2	2011	56	Plankton	2	3302	103	3299	102	159	2.173	0.745	98.82	45.6	2.066	73.037	13.542	2.065	0.039	0.74	0.01	95.74	0.508
a499	Water 2	2011	56	Plankton	3	3431	83	3431	83	118.429	1.537	0.504	99.07	34	4.11	50.013	14.495	1.449	0.101	0.5	0.036	97.26	0.724
a514	Water 2	2011	1	Biofilm	1	3886	132	3875	128	176.75	2.396	0.793	98.97	51	5.207	82.157	14.383	2.296	0.101	0.796	0.014	95.16	0.747
a534	Water 2	2011	1	Biofilm	2	3403	150	3402	149	175.714	3.395	0.914	99	76.5	2.369	110.535	13.944	3.214	0.06	0.906	0.01	93.9	0.634
a556	Water 2	2011	1	Biofilm	3	3159	142	3158	141	163.44	3.105	0.887	98.92	71.9	3.985	109.714	19.144	3.006	0.092	0.886	0.01	93.8	0.827
a572	Water 2	2011	6	Biofilm	1	2442	77	2438	74	105.231	2.078	0.781	98.81	34.6	2.836	58.752	22.052	2.016	0.049	0.778	0.007	96.78	0.683
a647	Water 2	2011	6	Biofilm	2	3052	64	3048	60	70.909	1.864	0.741	99.48	30.7	2.163	43.432	6.521	1.814	0.069	0.736	0.014	97.42	0.405
a649	Water 2	2011	6	Biofilm	3	2376	63	2375	62	112	1.954	0.755	98.95	30.4	2.951	49.103	17.97	1.906	0.036	0.757	0.005	97.58	0.607
a676	Water 2	2011	9	Biofilm	1	2687	39	2686	38	59	1.561	0.679	99.44	19.2	2.15	28.475	8.914	1.53	0.055	0.679	0.015	98.74	0.412
a677	Water 2	2011	9	Biofilm	2	3577	59	3561	57	58.5	2.031	0.753	99.8	31.8	2.86	44.969	13.041	2.021	0.088	0.761	0.018	97.54	0.731
a679	Water 2	2011	9	Biofilm	3	3310	63	3306	61	63.25	1.771	0.7	99.73	31.3	1.567	45.762	7.036	1.711	0.048	0.69	0.016	97.28	0.454
a684	Water 2	2011	14	Biofilm	1	3755	52	3743	48	55.5	1.835	0.729	99.73	27.9	3.872	35.052	7.164	1.8	0.084	0.723	0.014	98.02	0.585
a701	Water 2	2011	14	Biofilm	2	3134	46	3122	44	47.111	1.642	0.678	99.74	23.7	2.263	30.933	6.506	1.608	0.077	0.68	0.022	98.32	0.605
a709	Water 2	2011	14	Biofilm	3	2573	44	2562	41	48.857	1.704	0.713	99.57	24.2	2.044	30.928	5.751	1.678	0.049	0.714	0.009	98.36	0.35
a755	Water 2	2011	28	Biofilm	1	2239	54	2239	54	80.25	1.868	0.754	99.06	27.5	2.461	37.04	8.748	1.803	0.066	0.753	0.01	97.88	0.518
a756	Water 2	2011	28	Biofilm	2	1929	57	1929	57	72.4	1.77	0.717	98.86	27.9	2.234	50.997	24.693	1.689	0.054	0.71	0.013	97.4	0.724
a759	Water 2	2011	28	Biofilm	3	1756	53	1752	50	74.429	1.878	0.732	98.92	29.4	2.459	37.077	3.729	1.807	0.102	0.723	0.019	98.02	0.382
a761	Water 2	2011	56	Biofilm	1	2634	84	2634	84	90.476	2.432	0.823	99.35	46.2	3.615	64.725	11.641	2.355	0.045	0.82	0.009	96.2	0.833
a763	Water 2	2011	56	Biofilm	2	2012	57	2012	57	68.667	2.054	0.772	99.25	30.1	3.143	41.449	11.845	1.932	0.055	0.762	0.011	97.88	0.655
a805	Water 2	2011	56	Biofilm	3	6621	99	6617	98	138.615	2.082	0.76	99.5	36.1	3.315	52.806	10.17	2.003	0.081	0.758	0.018	97.12	0.719
c155	Water 2	2012	1	Plankton	1	3696	213	3696	213	251.333	4.322	0.976	98.76	111.9	4.228	155.929	15.76	4.137	0.04	0.975	0.001	91.5	1.179
c156	Water 2	2012	1	Plankton	2	3664	213	3663	212	266.05	4.354	0.976	98.72	116.1	6.471	158.119	15.576	4.159	0.052	0.975	0.002	91.16	1.074
c157	Water 2	2012	6	Plankton	1	2024	32	2024	32	54.667	0.521	0.196	99.16	13.7	2.312	31.15	23.752	0.493	0.068	0.193	0.028	98.48	0.62
c166	Water 2	2012	6	Plankton	2	2369	42	2369	42	70.875	0.573	0.204	99.07	15.3	1.636	24.048	5.682	0.513	0.03	0.195	0.012	98.36	0.42
c168	Water 2	2012	9	Plankton	1	3935	105	3935	105	157.105	1.49	0.569	98.86	34.9	4.095	78.679	44.719	1.432	0.077	0.564	0.019	95.92	0.967
c172	Water 2	2012	9	Plankton	2	4642	103	4642	103	124.565	1.528	0.59	99.31	32.1	3.479	74.965	30.161	1.398	0.05	0.581	0.013	95.98	0.733
c173	Water 2	2012	14	Plankton	1	3832	84	3832	84	136.929	1.629	0.695	98.98	25.2	3.155	51.095	21.203	1.535	0.082	0.688	0.017	97.18	0.614
c176	Water 2	2012	14	Plankton	2	5201	91	5201	91	128	1.571	0.68	99.27	25.9	2.601	49.132	17.551	1.533	0.047	0.683	0.011	97.1	0.392
c198	Water 2	2012	28	Plankton	1	5633	83	5633	83	119.909	1.747	0.708	99.49	29.1	3.281	52.358	21.471	1.694	0.061	0.704	0.02	97.04	0.771
c201	Water 2	2012	28	Plankton	2	4809	82	4809	82	122.625	1.945	0.739	99.46	34.5	2.173	52.554	11.494	1.871	0.058	0.737	0.014	96.98	0.494
c204	Water 2	2012	56	Plankton	1	5469	48	5469	48	53.625	1.69	0.73	99.82	23.1	1.524	34.526	10.468	1.66	0.066	0.731	0.014	98.32	0.413
c205	Water 2	2012	56	Plankton	2	4149	42	4149	42	49.2	1.673	0.725	99.78	22.8	1.476	27.159	3.014	1.623	0.076	0.722	0.015	98.52	0.379
d104	Water 2	2012	1	Biofilm	1	293	37	292	36	57.857	2.196	0.793	93.84	n.a.	n.a.	n.a.	n.a.	n.a.	n.a.	n.a.	n.a.	n.a.	n.a.
d115	Water 2	2012	1	Biofilm	2	444	36	441	35	82.5	1.943	0.753	95.46	n.a.	n.a.	n.a.	n.a.	n.a.	n.a.	n.a.	n.a.	n.a.	n.a.
d116	Water 2	2012	6	Biofilm	1	837	35	837	35	206	1.5	0.621	97.73	23	2.749	28.218	6.171	1.479	0.094	0.629	0.021	98.62	0.405
d119	Water 2	2012	9	Biofilm	1	564	25	564	25	34	1.497	0.64	98.23	20.5	1.581	23.513	3.133	1.485	0.046	0.641	0.011	99	0.283
d132	Water 2	2012	14	Biofilm	1	973	28	973	28	52	1.611	0.724	98.36	16.8	2.486	26.503	10.981	1.581	0.048	0.722	0.01	98.64	0.488
d141	Water 2	2012	28	Biofilm	1	1625	52	1625	52	98.2	2.218	0.825	98.65	29.2	4.05	39.7	7.894	2.162	0.06	0.823	0.009	97.82	0.503
d147	Water 2	2012	56	Biofilm	1	524	43	524	43	56.333	2.511	0.869	96.95	35.3	1.703	38.807	3.694	2.477	0.053	0.868	0.006	98.48	0.483
c1023	Water 3	2012	1	Plankton	1	4272	29	4272	29	42.75	0.903	0.388	99.74	11.5	1.841	15.525	5.35	0.872	0.058	0.39	0.025	99.26	0.378
c1024	Water 3	2012	1	Plankton	2	3338	28	3338	28	39.25	1.259	0.559	99.7	14.9	1.969	19.767	5.099	1.219	0.073	0.551	0.026	99.08	0.368
c1137	Water 3	2012	1	Plankton	3	5331	27	5331	27	32.6	0.941	0.406	99.85	13.5	1.509	18.323	4.871	0.929	0.067	0.405	0.03	99.04	0.227
d336	Water 3	2012	1	Biofilm	1	448	12	448	12	15.333	1.165	0.6	98.88	n.a.	n.a.	n.a.	n.a.	n.a.	n.a.	n.a.	n.a.	n.a.	n.a.
d353	Water 3	2012	1	Biofilm	2	1056	13	1056	13	15	1.059	0.544	99.62	9	1.491	10.492	3.75	1.043	0.062	0.549	0.021	99.52	0.235
c879	Water 4	2012	1	Plankton	3	3935	72	3930	70	71.25	2.279	0.787	99.85	40.8	2.15	51.966	4.861	2.231	0.068	0.792	0.014	97.2	0.452
c649	Water 5	2012	1	Plankton	1	1629	135	1629	135	177	3.577	0.934	97.79	86	5.375	116.019	8.425	3.422	0.092	0.932	0.006	93.38	0.745
c676	Water 5	2012	1	Plankton	2	1782	147	1773	145	194.136	3.534	0.926	97.35	83.8	3.645	114.772	15.387	3.418	0.099	0.927	0.01	93.44	0.873
c677	Water 5	2012	1	Plankton	3	2102	141	2102	141	186.042	3.422	0.924	97.76	75.6	6.398	104.193	16.109	3.298	0.112	0.924	0.008	94.28	1.136
d290	Water 5	2012	1	Biofilm	1	400	48	395	45	54.333	3.233	0.938	97.97	n.a.	n.a.	n.a.	n.a.	n.a.	n.a.	n.a.	n.a.	n.a.	n.a.
c305	Water 6	2012	1	Plankton	1	163	18	163	18	21.5	1.756	0.729	95.71	n.a.	n.a.	n.a.	n.a.	n.a.	n.a.	n.a.	n.a.	n.a.	n.a.
c310	Water 6	2012	1	Plankton	2	876	49	874	47	60	2.185	0.779	98.51	35.9	3.071	43.108	9.173	2.134	0.068	0.778	0.012	97.98	0.67
c316	Water 6	2012	1	Plankton	3	192	20	192	20	31	1.602	0.691	94.27	n.a.	n.a.	n.a.	n.a.	n.a.	n.a.	n.a.	n.a.	n.a.	n.a.
d198	Water 6	2012	1	Biofilm	1	382	14	382	14	29	1.405	0.662	98.43	n.a.	n.a.	n.a.	n.a.	n.a.	n.a.	n.a.	n.a.	n.a.	n.a.
d201	Water 6	2012	1	Biofilm	2	127	13	126	12	19.5	1.58	0.72	95.24	n.a.	n.a.	n.a.	n.a.	n.a.	n.a.	n.a.	n.a.	n.a.	n.a.
d204	Water 6	2012	28	Biofilm	1	1041	21	1041	21	26.25	1.751	0.76	99.33	14.3	1.418	17.65	2.719	1.701	0.066	0.753	0.018	99.22	0.175
d205	Water 6	2012	28	Biofilm	2	700	4	700	4	5	0.232	0.108	99.71	3.1	0.568	3.2	0.789	0.239	0.027	0.111	0.011	99.9	0.141
c448	Water 7	2012	1	Plankton	1	3963	32	3963	32	62.333	0.903	0.482	99.65	11.1	2.47	16.418	9.255	0.868	0.068	0.477	0.016	99.16	0.409
c451	Water 7	2012	1	Plankton	2	2974	29	2974	29	40	0.935	0.459	99.63	12.7	2.163	17.5	6.005	0.867	0.055	0.447	0.017	99.04	0.46
c458	Water 7	2012	1	Plankton	3	3116	24	3115	23	25.5	0.847	0.432	99.84	12.4	2.119	17.817	8.845	0.833	0.045	0.429	0.024	99.04	0.54
c487	Water 7	2012	28	Plankton	1	4392	19	4392	19	26	1.044	0.565	99.82	7.9	1.101	9.458	2.347	1.017	0.047	0.559	0.018	99.52	0.193
c499	Water 7	2012	28	Plankton	2	4513	23	4513	23	24.5	1.127	0.579	99.91	11.5	1.78	17.15	7.36	1.117	0.041	0.581	0.012	99.08	0.368
c514	Water 7	2012	28	Plankton	3	5824	23	5824	23	34.25	0.869	0.437	99.83	9.5	0.972	12.72	4.076	0.855	0.036	0.438	0.02	99.34	0.232
d232	Water 7	2012	1	Biofilm	1	590	16	590	16	19.333	1.133	0.584	99.15	13.6	1.776	15.115	3.129	1.125	0.043	0.586	0.008	99.32	0.355
d234	Water 7	2012	1	Biofilm	2	325	15	324	14	16.5	1.089	0.569	98.15	n.a.	n.a.	n.a.	n.a.	n.a.	n.a.	n.a.	n.a.	n.a.	n.a.
d246	Water 7	2012	28	Biofilm	1	745	15	745	15	20	1.284	0.656	99.33	11.6	0.966	12.925	1.196	1.257	0.037	0.652	0.007	99.44	0.126
d247	Water 7	2012	28	Biofilm	2	637	8	637	8	8.333	1.037	0.576	99.69	7	0.816	7.383	1.057	1.048	0.032	0.581	0.008	99.7	0.17
c353	Water 9a	2012	1	Plankton	3	102	21	102	21	35	2.585	0.899	92.16	n.a.	n.a.	n.a.	n.a.	n.a.	n.a.	n.a.	n.a.	n.a.	n.a.
c360	Water 9a	2012	28	Plankton	1	3569	7	3569	7	7	0.661	0.413	99.97	4.7	0.823	5.05	1.257	0.662	0.034	0.418	0.018	99.76	0.184
c368	Water 9a	2012	28	Plankton	2	3480	8	3480	8	9	0.656	0.4	99.94	5.2	1.135	5.617	1.509	0.649	0.04	0.401	0.027	99.7	0.194
d208	Water 9a	2012	1	Biofilm	2	805	18	801	17	18	1.673	0.732	99.75	15.4	0.516	16.092	1.576	1.649	0.047	0.728	0.01	99.64	0.263
d210	Water 9a	2012	28	Biofilm	1	467	10	467	10	16	0.947	0.438	99.14	n.a.	n.a.	n.a.	n.a.	n.a.	n.a.	n.a.	n.a.	n.a.	n.a.
c403	Water 9b	2012	1	Plankton	1	1766	24	1765	23	25.5	1.539	0.69	99.72	16.1	2.132	20.033	3.563	1.503	0.063	0.683	0.014	99.06	0.267
c407	Water 9b	2012	1	Plankton	2	1697	34	1695	33	40.5	1.685	0.721	99.41	20.4	2.503	23.613	3.604	1.678	0.064	0.727	0.017	98.76	0.263
c409	Water 9b	2012	1	Plankton	3	1810	36	1806	34	69	1.514	0.681	99.17	18.1	2.025	27.317	9.567	1.459	0.054	0.676	0.013	98.56	0.548
c410	Water 9b	2012	28	Plankton	1	3681	6	3681	6	7	0.799	0.506	99.95	4	0.816	4.3	1.703	0.793	0.034	0.507	0.011	99.9	0.194
c418	Water 9b	2012	28	Plankton	2	3353	6	3353	6	7	0.823	0.513	99.94	4.4	0.516	4.4	0.516	0.83	0.032	0.514	0.014	99.92	0.103
d213	Water 9b	2012	1	Biofilm	1	483	33	463	31	31.5	3.049	0.935	99.57	n.a.	n.a.	n.a.	n.a.	n.a.	n.a.	n.a.	n.a.	n.a.	n.a.
d225	Water 9b	2012	28	Biofilm	1	1182	5	1182	5	5	0.191	0.071	99.92	4	0.471	4	0.471	0.184	0.023	0.07	0.011	99.9	0.105
c763	Water 10	2012	1	Plankton	1	729	128	728	127	198.55	3.602	0.918	92.58	91.4	2.989	116.052	7.927	3.473	0.064	0.917	0.008	93.8	0.68
c805	Water 10	2012	1	Plankton	2	632	60	632	60	97.8	2.204	0.752	95.57	44.9	2.079	60.63	5.951	2.116	0.05	0.749	0.014	96.42	0.512
c806	Water 10	2012	1	Plankton	3	735	117	733	115	152.435	3.407	0.902	94.27	84.1	3.281	105.694	9.334	3.309	0.062	0.905	0.007	94.42	0.702
c838	Water 11	2012	1	Plankton	1	249	18	249	18	23	1.931	0.775	97.99	n.a.	n.a.	n.a.	n.a.	n.a.	n.a.	n.a.	n.a.	n.a.	n.a.
c866	Water 11	2012	1	Plankton	2	565	30	565	30	60.333	2.103	0.798	97.52	24	1.247	27.865	2.588	2.08	0.034	0.795	0.01	98.78	0.199
c869	Water 11	2012	1	Plankton	3	343	17	343	17	24.5	1.731	0.732	98.25	n.a.	n.a.	n.a.	n.a.	n.a.	n.a.	n.a.	n.a.	n.a.	n.a.
c225	Water 12	2012	1	Plankton	1	4354	125	4354	125	139.286	3.45	0.943	99.43	61.7	2.584	87.612	11.625	3.318	0.051	0.941	0.005	95.66	0.508
c228	Water 12	2012	1	Plankton	2	2500	106	2500	106	124.071	3.278	0.92	99.08	61.9	3.755	82.048	10.019	3.183	0.037	0.92	0.005	95.78	0.83
c232	Water 12	2012	1	Plankton	3	4115	115	4115	115	145	3.467	0.944	99.49	63.8	2.53	83.316	10.248	3.342	0.045	0.94	0.005	95.76	0.692
d151	Water 12	2012	1	Biofilm	1	307	44	306	43	49.6	2.899	0.905	96.08	n.a.	n.a.	n.a.	n.a.	n.a.	n.a.	n.a.	n.a.	n.a.	n.a.
d155	Water 12	2012	1	Biofilm	2	515	58	515	58	68.2	3.06	0.913	96.5	49.2	2.821	58.276	5.893	2.971	0.05	0.908	0.007	97.48	0.655
c8	Well 1	2012	1	Plankton	1	1898	148	1885	136	183.3	3.121	0.886	97.67	74.2	4.756	117.055	14.146	2.976	0.083	0.883	0.011	93.22	0.656
c23	Well 1	2012	1	Plankton	2	2258	133	2255	131	155.667	3.062	0.886	98.36	68	5.099	100.952	11.922	2.913	0.097	0.882	0.01	94.14	0.712
c150	Well 2	2012	1	Plankton	1	81	8	81	8	8	1.598	0.722	98.77	n.a.	n.a.	n.a.	n.a.	n.a.	n.a.	n.a.	n.a.	n.a.	n.a.
c151	Well 2	2012	1	Plankton	2	663	14	629	13	34	1.48	0.717	98.89	9.9	0.994	11.725	2.785	1.458	0.032	0.712	0.012	99.52	0.286
d148	Well 2	2012	1	Biofilm	1	268	37	265	35	112	2.145	0.781	91.7	n.a.	n.a.	n.a.	n.a.	n.a.	n.a.	n.a.	n.a.	n.a.	n.a.
c887	Well 3	2012	1	Plankton	1	5248	112	5248	112	165.118	1.235	0.491	99.18	29.4	3.34	66.504	24.621	1.125	0.056	0.477	0.017	96.24	0.631
c1022	Well 3	2012	1	Plankton	2	5177	114	5176	113	156	1.269	0.51	99.15	30.3	3.592	115.141	137.741	1.164	0.057	0.503	0.016	95.9	0.967
d332	Well 3	2012	1	Biofilm	1	761	14	761	14	24.5	0.855	0.37	99.08	9.9	0.568	11.392	1.653	0.844	0.063	0.371	0.029	99.48	0.193
c1172	Well 4	2012	1	Plankton	1	2783	16	2782	15	15.5	0.473	0.191	99.93	9.5	1.841	12.558	4.404	0.449	0.041	0.182	0.018	99.26	0.267
c1189	Well 4	2012	1	Plankton	2	2192	22	2191	21	24	0.451	0.176	99.68	10	1.491	14.833	3.443	0.447	0.056	0.186	0.023	99.12	0.27
d360	Well 4	2012	1	Biofilm	1	539	15	537	13	16	1.039	0.549	99.26	11.4	0.699	12.258	1.068	1.036	0.042	0.553	0.013	99.54	0.25
c572	Well 5	2012	1	Plankton	1	7197	23	7185	22	37	0.775	0.509	99.86	6	2.449	8.883	7.922	0.762	0.032	0.508	0.006	99.5	0.527
c647	Well 5	2012	1	Plankton	2	7174	16	7169	15	20	0.759	0.51	99.92	5.4	1.776	7.7	4.843	0.747	0.034	0.507	0.006	99.48	0.253
d288	Well 5	2012	1	Biofilm	1	969	11	959	10	10	0.919	0.538	99.9	8	0.816	8.65	1.582	0.896	0.028	0.535	0.008	99.7	0.254
d254	Well 5	2012	1	Biofilm	1	644	35	640	32	39.5	1.807	0.68	98.44	26.2	1.751	30.013	3.658	1.757	0.053	0.672	0.016	98.72	0.316
c234	Well 6a	2012	1	Plankton	1	3264	191	3262	189	238.677	2.613	0.727	98.28	79.8	6.391	133.341	25.947	2.389	0.099	0.714	0.02	91.5	1.337
c246	Well 6a	2012	1	Plankton	2	2615	169	2613	167	260.158	2.604	0.745	97.7	76.7	6.617	130.932	29.063	2.415	0.116	0.737	0.024	91.78	1.527
c247	Well 6a	2012	28	Plankton	1	4694	46	4694	46	54.667	1.328	0.507	99.72	20.3	2.214	25.875	7.156	1.284	0.063	0.502	0.027	98.64	0.587
c254	Well 6a	2012	28	Plankton	2	5867	46	5867	46	84.25	1.219	0.468	99.69	18.4	2.171	27.983	4.177	1.163	0.061	0.461	0.025	98.5	0.368
d156	Well 6a	2012	1	Biofilm	1	1024	32	1023	31	57.25	1.908	0.782	98.53	20	3.055	27.15	9.211	1.877	0.069	0.783	0.013	98.72	0.454
d157	Well 6a	2012	1	Biofilm	2	403	26	402	25	47	2.061	0.821	97.01	n.a.	n.a.	n.a.	n.a.	n.a.	n.a.	n.a.	n.a.	n.a.	n.a.
d166	Well 6a	2012	28	Biofilm	1	1497	33	1497	33	35.5	1.984	0.79	99.6	23.6	1.578	30.225	4.197	1.94	0.051	0.786	0.008	98.56	0.246
c288	Well 6b	2012	1	Plankton	1	3196	67	3196	67	105.75	0.992	0.411	99.03	24.2	1.619	51.325	16.467	0.924	0.044	0.404	0.029	97.04	0.375
c290	Well 6b	2012	1	Plankton	2	3788	63	3788	63	101.75	0.855	0.389	99.18	17.1	2.846	34.585	15.102	0.773	0.054	0.37	0.02	97.94	0.597
c293	Well 6b	2012	28	Plankton	1	5017	54	5016	53	72.125	1.525	0.602	99.64	22.9	1.595	32.053	6.416	1.473	0.055	0.593	0.018	98.28	0.424
c301	Well 6b	2012	28	Plankton	2	3820	41	3820	41	43.1	1.739	0.693	99.82	20.5	2.55	24.67	3.698	1.687	0.072	0.692	0.026	98.86	0.327
d168	Well 6b	2012	1	Biofilm	1	851	24	851	24	39.6	1.072	0.442	98.47	15.8	2.15	23.703	10.826	1.078	0.079	0.458	0.033	98.6	0.525
d172	Well 6b	2012	1	Biofilm	2	336	10	336	10	13	1.28	0.572	99.11	n.a.	n.a.	n.a.	n.a.	n.a.	n.a.	n.a.	n.a.	n.a.	n.a.
d173	Well 6b	2012	28	Biofilm	1	1316	30	1316	30	39	1.664	0.706	99.32	20.1	1.729	22.641	2.42	1.639	0.071	0.707	0.015	99.02	0.257
c419	Well 7	2012	1	Plankton	1	2569	67	2564	64	67.6	2.432	0.836	99.65	38	3.055	51.47	10.769	2.369	0.068	0.834	0.013	97.24	0.913
c442	Well 7	2012	1	Plankton	2	2810	65	2807	63	66.5	2.495	0.849	99.75	41.7	2.946	56.428	11.761	2.434	0.081	0.848	0.01	96.94	0.8
d228	Well 7	2012	1	Biofilm	1	350	23	347	20	21	1.553	0.614	98.85	n.a.	n.a.	n.a.	n.a.	n.a.	n.a.	n.a.	n.a.	n.a.	n.a.
c534	Well 8	2012	1	Plankton	1	3131	63	3124	61	72.375	1.324	0.576	99.55	28	3.197	43.685	9.754	1.244	0.066	0.568	0.013	97.06	0.674
c556	Well 8	2012	1	Plankton	2	3081	68	3073	67	84	1.383	0.569	99.41	30.1	2.132	45.287	12.868	1.317	0.069	0.569	0.02	97.26	0.737
c317	Well 9	2012	1	Plankton	1	2475	183	2472	180	210.75	3.684	0.918	98.3	101.9	5.99	148.241	23.075	3.51	0.074	0.915	0.008	91.04	1.285
c318	Well 9	2012	1	Plankton	2	4394	210	4390	206	249	3.828	0.938	99.02	101.7	3.302	165.609	39.298	3.636	0.069	0.935	0.007	91	1.193
d206	Well 9	2012	1	Biofilm	1	257	95	254	92	115.333	4.157	0.977	85.83	n.a.	n.a.	n.a.	n.a.	n.a.	n.a.	n.a.	n.a.	n.a.	n.a.
c759	Well 10	2012	1	Plankton	1	32	5	32	5	8	0.716	0.328	90.62	n.a.	n.a.	n.a.	n.a.	n.a.	n.a.	n.a.	n.a.	n.a.	n.a.
c761	Well 10	2012	1	Plankton	2	1268	188	1261	183	252.194	3.631	0.906	94.77	111.6	4.695	155.753	18.292	3.459	0.056	0.907	0.005	90.36	1.07
d316	Well 10	2012	1	Biofilm	1	315	52	315	52	57.5	3.222	0.906	96.51	n.a.	n.a.	n.a.	n.a.	n.a.	n.a.	n.a.	n.a.	n.a.	n.a.
c812	Well 11	2012	1	Plankton	1	532	109	531	108	185.214	3.822	0.954	91.15	85.3	4.001	104.788	13.219	3.689	0.067	0.952	0.004	95.16	0.97
c816	Well 11	2012	1	Plankton	2	1214	153	1214	153	228	3.955	0.955	95.8	99.4	5.522	131.174	13.195	3.783	0.051	0.954	0.003	93.08	1.025
d318	Well 11	2012	1	Biofilm	1	263	66	255	64	74.929	3.763	0.967	92.94	n.a.	n.a.	n.a.	n.a.	n.a.	n.a.	n.a.	n.a.	n.a.	n.a.
c210	Well 12	2012	1	Plankton	1	2437	32	2404	30	52	1.461	0.664	99.5	17	1.944	23.45	9.976	1.463	0.067	0.668	0.018	98.98	0.394
c213	Well 12	2012	1	Plankton	2	7578	66	7397	63	220.5	1.489	0.674	99.51	16.8	1.874	23.46	6.769	1.457	0.061	0.676	0.014	98.8	0.432
d149	Well 12	2012	1	Biofilm	1	986	33	966	30	30	2.703	0.894	99.9	28.9	0.738	29.253	1.031	2.669	0.045	0.89	0.007	99.62	0.305
SD, standard deviation
n.a., not analyzed

## Sheet: Table S7
Table S7. Growing OTUs in bottled waters 1 and/or 2. Estimated Pearson correlation between log(planktonic cell density) and log(time after bottling) is shown for each OTU in each dataset.
	Water 1		Water 2		Taxonomic classification
OTU name	Year 2011 (n=18)	Year 2012 (n=19)	Year 2011 (n=18)	Year 2012 (n=14)	Class	Order	Family	Genus
OTU_1	0.86*	0.89*	0.87*	0.91*	Betaproteobacteria	Burkholderiales	Comamonadaceae	Curvibacter
OTU_2	0.83*	0.87*	0.77*	0.82*	Betaproteobacteria	Burkholderiales	Comamonadaceae	Aquabacterium
OTU_7	0.17	0.82*	NA	NA	Alphaproteobacteria	Rhodospirillales	Rhodospirillaceae	Magnetospirillum
OTU_9	NA	NA	NA	0.92*	Gammaproteobacteria	Xanthomonadales	unclassified	unclassified
OTU_13	0.85*	0.42	NA	NA	Betaproteobacteria	Rhodocyclales	Rhodocyclaceae	Methyloversatilis
OTU_25	NA	0.054	0.77*	0.039	Gammaproteobacteria	Xanthomonadales	unclassified	unclassified
OTU_68	NA	NA	0.79*	0.39	Alphaproteobacteria	Rhizobiales	Xanthobacteraceae	unclassified
OTU_253	0.81*	0.66	0.79*	0.71	Betaproteobacteria	Burkholderiales	Comamonadaceae	Curvibacter
OTU_993	0.48	0.47	0.34	0.84*	Betaproteobacteria	Burkholderiales	Comamonadaceae	Polaromonas
OTU_1408	0.045	0.27	0.83*	NA	Betaproteobacteria	Burkholderiales	Comamonadaceae	unclassified
Column headers for each dataset include the number of datasets (n) used in the correlation calculations.
Asterisk indicates a significant Benjamini-Hochburg adjusted p-value of equal to or smaller than 0.05.
NA indicates that the OTU was not observed for a particular dataset sufficiently to estimate correlation values (n<5).
Taxonomic classification according to RDP classifier (class, order, family) and phylogenetic analysis (genus).

## Sheet: Table S8
Table S8. Information on FT-ICR-MS of DOM dataset: number of molecules, average masses, dominant functional groups. Only the first seven functional groups have non-overlapping definitions (thus all functional groups sum up to more than 100 %).
										Dominant functional groups (% count)
Code	Water type	Replicate number	Sampling year	Days after bottling	Total count of identified formulas (richness)	Shannon-Wiener diversity index	Evenness	Average molecular mass (Da)	Intensity-weighted average molecular mass (Da)	CHO black carbon1	Polyphenols2	Highly unsaturated O-rich3	Highly unsaturated O-poor4	Unsaturated aliphatic O-rich5	Unsaturated aliphatic O-poor6	Peptides7	N-containing	S-containing	P-containing
Water 1_R1_t1	Water 1	R1	2012	1	2192	6.75848	0.878573	460.317	470.351	0.319343	3.46715	19.2062	72.6277	0.136861	4.15146	0.0456204	22.9927	8.0292	1.04927
Water 1_R1_t14	Water 1	R1	2012	14	2549	6.83607	0.871564	467.817	474.899	0.392311	5.13927	20.7925	68.8113	0.274617	4.31542	0.196155	23.8525	9.61161	0.902315
Water 1_R1_t28	Water 1	R1	2012	28	2671	6.87206	0.87096	471.678	477.287	0.411831	5.65331	19.9925	68.7383	0.411831	4.60502	0.187196	23.2872	9.88394	1.68476
Water 1_R1_t3	Water 1	R1	2012	3	2608	6.8781	0.874371	464.882	472.977	0.383436	5.06135	20.2837	68.0215	1.61043	4.44785	0.0766871	23.3896	9.16411	1.26534
Water 1_R1_t56	Water 1	R1	2012	56	2636	6.85552	0.87032	469.919	475.326	0.341426	5.15933	20.5235	69.3854	0.30349	4.13505	0.151745	24.0137	8.9909	1.13809
Water 1_R1_t8	Water 1	R1	2012	8	2434	6.81419	0.873918	459.602	473.637	0.369762	4.14955	20.5834	70.0493	0.287592	4.35497	0.164339	23.6237	7.97042	1.47905
Water 1_R2_t1	Water 1	R2	2012	1	2432	6.80487	0.872814	460.101	471.28	0.328947	5.30428	20.1069	69.6135	0.328947	4.11184	0.123355	23.972	9.12829	1.27467
Water 1_R2_t14	Water 1	R2	2012	14	2368	6.78473	0.873218	459.881	469.994	0.422297	4.64527	20.5236	69.1301	0.295608	4.64527	0.253378	23.6486	8.69932	0.971284
Water 1_R2_t28	Water 1	R2	2012	28	2465	6.81091	0.872082	462.939	470.316	0.324544	4.86815	19.3509	70.3854	0.283976	4.62475	0.121704	23.4483	8.96552	1.54158
Water 1_R2_t3	Water 1	R2	2012	3	2602	6.85874	0.872166	463.846	474.455	0.38432	4.91929	20.2152	68.1015	1.61414	4.61184	0.076864	23.4819	8.95465	1.30669
Water 1_R2_t56	Water 1	R2	2012	56	2666	6.87212	0.871176	468.307	478.266	0.375094	5.92648	20.3676	68.4921	0.300075	4.31358	0.150038	24.1935	10.015	1.05026
Water 1_R2_t8	Water 1	R2	2012	8	2411	6.79923	0.873062	458.019	471.706	0.414766	4.85276	20.3235	69.3073	0.290336	4.6039	0.207383	23.7246	8.37827	1.16134
Water 1_R3_t1	Water 1	R3	2012	1	2543	6.84941	0.873526	465.661	474.044	0.393236	5.11207	20.291	69.6815	0.275265	4.08966	0.0786473	24.2234	8.88714	1.14039
Water 1_R3_t14	Water 1	R3	2012	14	2562	6.83947	0.871431	467.78	476.247	0.429352	5.38642	20.4528	68.7744	0.312256	4.44965	0.19516	24.1608	9.48478	0.897736
Water 1_R3_t28	Water 1	R3	2012	28	2642	6.86238	0.870939	468.714	475.087	0.378501	5.18547	20.0984	69.1143	0.416351	4.54201	0.227101	23.8077	9.50038	1.2112
Water 1_R3_t3	Water 1	R3	2012	3	2264	6.78105	0.877819	459.642	469.874	0.397527	4.10777	20.4505	70.4505	0.485866	4.01943	0	22.8799	8.39223	1.4576
Water 1_R3_t56	Water 1	R3	2012	56	2527	6.83455	0.872334	459.867	471.725	0.435299	5.30273	20.2216	68.9355	0.316581	4.51128	0.197863	24.535	8.98298	1.3059
Water 1_R3_t8	Water 1	R3	2012	8	2371	6.80013	0.875057	458.027	471.072	0.379587	4.51286	20.1603	69.8861	0.253058	4.59722	0.168705	23.4078	8.22438	1.94011
Water 10_R1_t1	Water 10	R1	2012	1	2876	7.18889	0.902656	450.32	455.156	0.312935	4.90264	24.1307	65.3686	0.591099	4.31154	0.312935	28.025	7.75382	0.452017
Water 10_R2_t1	Water 10	R2	2012	1	2879	7.19146	0.90286	449.186	452.69	0.312609	5.38381	23.0636	65.8562	0.659951	4.41125	0.24314	27.8222	7.57207	1.45884
Water 10_R3_t1	Water 10	R3	2012	1	2886	7.17909	0.901032	449.997	457.014	0.38115	5.09356	23.7699	65.5232	0.45045	4.5045	0.24255	28.0319	7.76161	0.519751
Water 11_R1_t1	Water 11	R1	2012	1	3026	7.11028	0.887122	458.637	423.242	0.198282	4.52743	24.8843	65.3999	0.693985	4.03173	0.264375	28.0899	7.96431	0.528751
Water 11_R2_t1	Water 11	R2	2012	1	2734	7.03457	0.88893	443.732	413.751	0.0365764	3.69422	26.6642	64.7037	0.694952	3.91368	0.256035	29.4075	7.82736	0.6218
Water 11_R3_t1	Water 11	R3	2012	1	2843	7.05932	0.887673	449.527	414.99	0.211045	4.00985	25.8881	64.6148	0.809005	4.11537	0.316567	28.7372	8.26592	0.386915
Water 12_R1_t1	Water 12	R1	2012	1	2813	6.92799	0.872323	442.503	396.705	0	4.87025	21.5784	67.9701	0.675435	4.65695	0.248845	26.1998	8.99396	0.782083
Water 12_R2_t1	Water 12	R2	2012	1	2542	6.83911	0.872257	428.602	388.108	0	5.31078	20.0629	68.9614	0.550747	4.79937	0.275374	26.5932	9.08733	1.41621
Water 12_R3_t1	Water 12	R3	2012	1	2694	6.88125	0.871179	435.091	391.007	0	5.23385	21.1952	68.1514	0.705271	4.41722	0.259837	26.1321	9.317	1.41054
Water 2_R1_t1	Water 2	R1	2012	1	2865	7.14873	0.898045	443.94	402.607	0.034904	4.18848	25.6545	65.0611	0.628272	4.15358	0.244328	26.2827	6.9459	0.663176
Water 2_R1_t14	Water 2	R1	2012	14	2703	7.08653	0.896789	435.047	397.556	0.0369959	4.47651	26.2671	64.1879	0.665927	4.03256	0.295967	26.5631	6.69626	0.369959
Water 2_R1_t28	Water 2	R1	2012	28	2788	7.11756	0.897201	439.781	400.643	0.035868	4.30416	26.1836	64.4907	0.71736	3.98135	0.251076	26.2912	7.13773	0.502152
Water 2_R1_t56	Water 2	R1	2012	56	2845	7.1237	0.895689	442.743	401.058	0.0351494	4.25308	25.9754	64.6046	0.632689	4.18278	0.281195	26.3269	6.99473	0.702988
Water 2_R1_t6	Water 2	R1	2012	6	2398	7.03078	0.903422	419.218	393.63	0	4.83736	26.2719	64.0534	0.58382	4.04504	0.208507	26.6472	6.67223	0.458716
Water 2_R1_t9	Water 2	R1	2012	9	2882	7.12996	0.895023	445.529	401.057	0.138793	4.30257	26.0236	64.4344	0.693963	4.09438	0.277585	26.6829	6.69674	0.416378
Water 2_R2_t1	Water 2	R2	2012	1	2876	7.13501	0.89589	443.468	402.554	0	4.38108	25.1391	65.612	0.625869	3.92907	0.243394	26.2517	6.98887	1.21697
Water 2_R2_t14	Water 2	R2	2012	14	2858	7.13927	0.897132	443.348	402.352	0.069979	4.3387	25.7873	64.5556	0.73478	4.23373	0.244927	26.4521	6.96291	0.419874
Water 2_R2_t28	Water 2	R2	2012	28	2899	7.12677	0.893962	445.787	403.169	0	4.17385	25.595	65.0569	0.758882	4.10486	0.275957	26.3884	7.03691	0.482925
Water 2_R2_t56	Water 2	R2	2012	56	2898	7.13748	0.895344	445.478	402.422	0.0345066	4.14079	25.5694	65.1829	0.655625	4.10628	0.276052	26.225	6.93582	0.690131
Water 2_R2_t6	Water 2	R2	2012	6	2860	7.13979	0.897119	444.521	405.993	0.104895	4.23077	25.3497	65.0699	0.734266	4.1958	0.27972	26.3986	6.74825	0.454545
Water 2_R2_t9	Water 2	R2	2012	9	2919	7.13473	0.894189	447	401.829	0.137033	4.28229	25.6937	64.7482	0.719424	4.111	0.274066	26.6872	6.88592	0.445358
Water 2_R3_t1	Water 2	R3	2012	1	2877	7.16976	0.900215	443.883	403.2	0.0347584	4.3448	25.5474	64.9983	0.66041	4.10149	0.278067	26.5902	7.12548	0.243309
Water 2_R3_t14	Water 2	R3	2012	14	2837	7.1577	0.900282	443.236	402.98	0.0352485	4.22982	25.9076	64.5753	0.775467	4.15932	0.281988	26.5069	6.87346	0.140994
Water 2_R3_t28	Water 2	R3	2012	28	2846	7.14758	0.898652	442.669	399.651	0.035137	4.28672	25.2635	65.1089	0.737878	4.25158	0.281096	26.7393	6.74631	0.175685
Water 2_R3_t56	Water 2	R3	2012	56	2895	7.17501	0.900168	446.044	404.998	0	3.93782	25.734	65.1468	0.656304	4.17962	0.310881	26.5285	7.04663	0.241796
Water 2_R3_t6	Water 2	R3	2012	6	2850	7.15449	0.899362	444.183	401.456	0.105263	4.14035	25.4035	65.1228	0.701754	4.21053	0.280702	26.4912	6.73684	0.210526
Water 2_R3_t9	Water 2	R3	2012	9	2891	7.16018	0.898464	445.793	402.503	0.0691802	4.32376	25.4929	64.9948	0.691802	4.15081	0.276721	26.8073	6.81425	0.380491
Water 3_R1_t1	Water 3	R1	2012	1	2683	6.86359	0.869393	447.066	418.349	0.186359	4.99441	20.3876	69.3254	0.521804	4.28625	0.22363	25.4193	9.877	0.819978
Water 3_R2_t1	Water 3	R2	2012	1	2825	6.90343	0.868764	453.163	422.566	0.247788	5.13274	20.2478	69.2035	0.495575	4.42478	0.212389	25.3097	9.9469	0.849558
Water 3_R3_t1	Water 3	R3	2012	1	2746	6.86687	0.867259	447.248	418.331	0.182083	5.28041	20.6118	68.5361	0.582666	4.47924	0.254916	25.7101	9.97815	0.837582
Water 4_R1_t1	Water 4	R1	2012	1	2516	6.79236	0.867432	427.916	419.606	0.158983	5.44515	23.2909	64.7456	0.834658	5.12719	0.317965	28.8553	8.50556	1.55008
Water 4_R2_t1	Water 4	R2	2012	1	2138	6.71423	0.875659	415.013	414.757	0.140318	4.67727	20.9074	67.7268	0.608045	5.4724	0.374181	30.0281	7.43686	1.68382
Water 4_R3_t1	Water 4	R3	2012	1	2523	6.79087	0.866934	429.206	421.451	0.158541	4.99405	23.4245	65.002	0.911613	5.1526	0.317083	29.4094	8.00634	0.634166
Water 5_R1_t1	Water 5	R1	2012	1	3054	7.11543	0.886745	459.121	425.387	0.196464	4.71513	23.5102	66.7322	0.458415	4.09299	0.261952	26.6863	8.31696	0.589391
Water 5_R2_t1	Water 5	R2	2012	1	3040	7.09767	0.885039	458.729	420.366	0.230263	4.80263	22.8618	67.1382	0.592105	4.07895	0.263158	26.6447	8.58553	0.592105
Water 5_R3_t1	Water 5	R3	2012	1	2806	7.03933	0.88662	445.663	417.084	0	4.45474	23.3785	67.2844	0.534569	4.134	0.17819	26.9779	8.51746	0.498931
Water 6_R1_t1	Water 6	R1	2012	1	2978	6.99444	0.874413	456.882	421.199	0.268637	4.96978	22.9684	67.0248	0.570853	3.86165	0.302216	27.4681	9.40228	0.570853
Water 6_R2_t1	Water 6	R2	2012	1	2964	6.9742	0.872397	457.01	417.379	0.168691	4.58839	22.3684	68.0837	0.607287	3.87989	0.269906	27.1592	9.37922	0.607287
Water 6_R3_t1	Water 6	R3	2012	1	2989	6.97865	0.872038	458.348	420.845	0.234192	4.75075	22.8505	67.4473	0.568752	3.81398	0.301104	26.999	9.16695	0.568752
Water 7_R1_t1	Water 7	R1	2012	1	3089	7.19189	0.895003	460.187	419.83	0.226611	4.88831	23.7294	66.1055	0.712205	4.07899	0.258983	26.6753	8.41696	0.323729
Water 7_R2_t1	Water 7	R2	2012	1	3126	7.18125	0.892357	460.828	419.615	0.191939	4.76647	23.8004	66.1548	0.703775	4.09469	0.255918	26.5515	8.31734	0.703775
Water 7_R3_t1	Water 7	R3	2012	1	3131	7.17646	0.891585	462.582	422.884	0.191632	5.04631	23.8901	66.0172	0.606835	3.99233	0.255509	26.6369	8.30406	0.606835
Water 9a_R1_t1	Water 9a	R1	2012	1	2915	7.01161	0.87891	455.773	423.077	0.308748	4.39108	23.7393	65.9691	0.651801	4.59691	0.240137	26.0377	10.1544	0.891938
Water 9a_R2_t1	Water 9a	R2	2012	1	2706	6.96571	0.881376	447.307	420.165	0.221729	4.21286	22.6534	67.4427	0.665188	4.5085	0.184775	26.9401	9.86696	1.51515
Water 9a_R3_t1	Water 9a	R3	2012	1	3093	7.05404	0.877707	472.901	433.73	0.226317	7.20983	22.6317	64.5328	0.743615	4.33236	0.258649	27.9987	9.73165	0.808277
Water 9b_R1_t1	Water 9b	R1	2012	1	3104	7.0498	0.876792	470.522	431.537	0.225515	5.8634	22.2294	66.5271	0.64433	4.25258	0.225515	26.643	9.63273	0.869845
Water 9b_R2_t1	Water 9b	R2	2012	1	3001	7.03948	0.879198	468.019	429.221	0.233256	5.73142	21.8927	67.0443	0.533156	4.36521	0.199933	26.8244	9.39687	0.499833
Water 9b_R3_t1	Water 9b	R3	2012	1	3178	7.06755	0.876431	474.783	433.745	0.251731	7.64632	22.2782	64.4745	0.755192	4.31089	0.251731	27.7533	9.91189	1.16425
Well 1_R1_t1	Well 1	R1	2012	1	2475	6.82153	0.872989	464.985	473.724	0.40404	5.09091	20.3232	69.7374	0.242424	3.9596	0.161616	24.1616	9.13131	0.323232
Well 10_R1_t1	Well 10	R1	2012	1	2883	7.19033	0.902561	449.349	453.692	0.312175	5.06417	23.4478	65.8342	0.589664	4.37045	0.312175	27.957	7.35345	1.2487
Well 11_R1_t1	Well 11	R1	2012	1	3020	7.23279	0.902631	459.039	427.896	0.198675	4.40397	24.6689	65.9934	0.463576	3.9404	0.298013	28.0132	8.1457	0.496689
Well 12_R1_t1	Well 12	R1	2012	1	2724	6.90492	0.872952	438.578	391.418	0	5.02937	21.1454	68.4288	0.587372	4.55213	0.220264	26.2482	8.99413	1.06461
Well 2_R1_t1	Well 2	R1	2012	1	2730	7.12304	0.900277	435.56	398.501	0	4.35897	25.2015	65.2747	0.586081	4.21245	0.29304	26.7766	6.63004	0.21978
Well 2_R2_t1	Well 2	R2	2012	1	2777	7.13592	0.899962	436.37	399.374	0	4.68131	24.6669	65.5023	0.576161	4.21318	0.324091	26.1793	7.02197	1.22434
Well 3_R1_t1	Well 3	R1	2012	1	2622	6.84246	0.86925	445.024	419.323	0.114416	4.6148	19.6034	70.5187	0.457666	4.46224	0.190694	26.1251	9.68726	0.877193
Well 4_R1_t1	Well 4	R1	2012	1	2546	6.81511	0.869022	427.298	421.941	0.117832	5.85232	23.1343	64.454	0.824823	5.22388	0.314218	29.2616	8.64101	1.80676
Well 5_R1_t1	Well 5	R1	2012	1	2941	7.18081	0.899119	451.759	424.226	0.204012	4.28426	23.8014	66.814	0.544033	4.04624	0.272016	27.5757	8.3305	0.476029
Well 6a_R1_t1	Well 6a	R1	2012	1	1972	6.65181	0.876761	418.97	405.518	0	2.23124	23.9858	68.9655	0.507099	4.0568	0.20284	26.6734	10.8012	0.608519
Well 7_R1_t1	Well 7	R1	2012	1	2952	7.11078	0.889933	449.9	409.819	0.0677507	4.36992	24.6612	65.7859	0.643631	4.16667	0.271003	26.5583	8.06233	0.542005
Well 8_R1_t1	Well 8	R1	2012	1	2414	6.79996	0.873017	437.849	415.958	0.041425	4.10108	20.7539	69.9254	0.4971	4.43248	0.124275	25.3521	9.03065	1.28418
Well 9_R1_t1	Well 9	R1	2012	1	2296	6.82625	0.882067	432.923	419.271	0	4.48606	20.4704	69.5122	0.43554	4.9216	0.130662	26.9164	9.32056	1.78571
1 Black carbon, combustion-derived, polycyclic condensed aromates (PCAs), no heteroatoms, aromaticity index>0.66
2 Polyphenols, PCAs with aliphatic chains, typically soil-derived, aromaticity index≥0.5 and ≤0.66
3 Highly unsaturated O-rich compounds, phenolics, typical for soil-derived humic material, aromaticity index<0.5, H:C<1.5, O:C>0.5 and ≤0.9
4 Highly unsaturated O-poor compounds, phenolics and aromatic structures, aromaticity index<0.5, H:C<1.5, O:C≤0.5
5 Unsaturated aliphatic O-rich, H:C ≥1.5 and ≤2, O:C >0.5 and ≤0.9, N=0
6 Unsaturated aliphatic O-poor, H:C≥1.5 and ≤2, O:C≤0.5, N=0
7 Peptides, H:C≥1.5 and ≤2, O:C≤0.9, N>0

## Sheet: Table S9
Table S9. FT-ICR-MS of DOM raw dataset: absolute peak intensities, blanks removed, no replicated filter applied.
Carbon	Hydrogen	Oxygen	Nitrogen	Phosphorous	Sulfur	ThMass	Water 1_R1_t1	Water 1_R1_t14	Water 1_R1_t28	Water 1_R1_t3	Water 1_R1_t56	Water 1_R1_t8	Water 1_R2_t1	Water 1_R2_t14	Water 1_R2_t28	Water 1_R2_t3	Water 1_R2_t56	Water 1_R2_t8	Water 1_R3_t1	Water 1_R3_t14	Water 1_R3_t28	Water 1_R3_t3	Water 1_R3_t56	Water 1_R3_t8	Water 10_R1_t1	Water 10_R2_t1	Water 10_R3_t1	Water 11_R1_t1	Water 11_R2_t1	Water 11_R3_t1	Water 12_R1_t1	Water 12_R2_t1	Water 12_R3_t1	Water 2_R1_t1	Water 2_R1_t14	Water 2_R1_t28	Water 2_R1_t56	Water 2_R1_t6	Water 2_R1_t9	Water 2_R2_t1	Water 2_R2_t14	Water 2_R2_t28	Water 2_R2_t56	Water 2_R2_t6	Water 2_R2_t9	Water 2_R3_t1	Water 2_R3_t14	Water 2_R3_t28	Water 2_R3_t56
9	12	3	0	0	0	168.0791927515	NA	NA	NA	NA	NA	NA	NA	NA	NA	3552991	NA	NA	NA	NA	NA	NA	NA	NA	NA	NA	16366550	19394904	7347432	10700144	16944484	NA	NA	NA	NA	5730201	7178059	4402531	6499706	NA	NA	NA	NA	NA	NA	NA	12278486	9962615	12533154
11	12	2	0	0	0	176.0842781294	3857873	5522513	6152992	5763017	6845527	4635056	6138899	7034257	4906083	6343233	NA	9410666	8303792	12271964	10701601	3859088	6274024	6004469	20010302	10147310	26598064	22712586	9224850	21191316	22353810	9405122	8062549	11795885	12106286	12566307	13370080	9354370	15821747	9550052	12824753	10175422	10800549	14852980	14852965	22293830	29980984	26429334	26847616
12	16	1	0	0	0	176.1206636357	NA	3322127	3599549	3728007	2915733	2388478	3520977	3786063	2091360	3789470	3935167	4317032	3808686	6285402	6124511	NA	2641413	2219826	10758842	5995883	12189998	14953479	5539279	16174482	20975374	7436351	6987794	8062827	6951980	8640545	7643933	5480127	12342320	6539489	10506415	8558139	9100258	10462961	11692770	16545859	21659702	19627924	19034620
10	10	3	0	0	0	178.0635426873	3767195	9306970	13051876	11029704	12470551	8409684	9721176	8109462	7137575	11586045	17321088	8718949	11850027	10495326	10822946	4797144	9022376	5939832	16149681	19742122	13826213	22210420	11734978	16784004	19037948	6000182	5915141	19051158	15514653	20332428	21235020	6313840	29413272	10011020	22222746	16302882	19267592	26099032	28315722	22768556	21025694	21810172	24887780
12	18	1	0	0	0	178.1363136999	NA	2425014	3384512	2693059	3150131	2410671	1907155	2183025	NA	3144824	4330747	2358304	2557286	2782810	2358462	1873219	NA	2049459	2397996	4830438	2850560	7984047	5126333	6537663	14304374	5907825	6330752	9174672	8209496	10226438	9845958	4120042	11596305	5318919	11592725	11881244	10776834	13680978	13027013	9383078	6803801	9870647	9757919
10	12	3	0	0	0	180.0791927515	7808518	12186981	15585770	15528391	15213977	13092825	13341918	12254875	12257772	13820923	20589566	12239585	13938856	14632417	16635557	8690272	13889387	8049596	15723687	17876520	12340508	16874208	18425140	16428405	17618022	12286059	16738295	21124096	20404878	21954806	23984568	11096095	21096958	20929782	20913668	27791878	22888556	24858300	23751858	17152786	16830726	18259300	16447052
11	16	2	0	0	0	180.1155782578	3217891	4005027	5167912	5012037	5926871	4996951	5054300	4011161	4387370	4733241	6146876	3712607	5347238	5569823	6425059	2602126	3346408	2378041	6109924	6837799	5147802	10780765	13637042	11494514	15497060	11765736	15996661	16389373	16402059	17225204	17756086	8303133	15948794	17308148	15877378	20529924	18037354	17910714	18035120	12693264	12865028	15048033	13297481
10	14	3	0	0	0	182.0948428157	NA	NA	NA	NA	6596257	NA	NA	NA	NA	NA	NA	NA	7845419	NA	NA	NA	NA	NA	7761187	8468141	5679193	12051028	12413358	11452141	14638297	10904039	12173296	12935153	14753542	14506088	14600493	9320470	14715243	14915431	12766967	14481524	13109976	12744233	12064162	11035777	11194486	13435859	11690298
12	12	2	0	0	0	188.0842781294	5017925	6005861	7105369	8221091	7529467	7046469	7382990	6653705	6487899	8513744	10069847	6878000	8464632	7397960	8810121	4061464	6513358	4634277	9264096	10499455	7375448	10056698	11764579	10049695	13481854	10087459	10688037	16345106	16074423	15023883	16742870	8868165	14296836	15000329	14487578	17999626	16683374	13948863	14412990	11957021	12273172	13390447	12828245
11	10	3	0	0	0	190.0635426873	3910917	7366182	9939735	8614493	10745014	8948482	8442123	7154886	7729688	10058249	11125265	7991784	9708337	9967620	9688517	5063447	7568522	5742306	12690581	15970360	9435021	13297066	11748630	11846993	13032749	8582744	8410584	21777856	20735336	22365114	24626822	9261686	26092464	15629495	24661448	25475510	24286490	28472170	26262892	17608394	16319682	19214364	17122050
12	14	2	0	0	0	190.0999281936	7063748	11597732	12277014	13112284	14371253	12492033	11306506	10590916	10346775	15097864	15898127	11820007	15268912	13390594	15486660	7342230	10811272	7894241	15902099	18223416	11149196	19349928	21185814	18925392	25972012	16285911	20434646	32645568	26174312	30103480	32479876	12717941	32791470	21413814	31162312	36039604	32652568	36697960	34944360	23215816	22738880	23470106	23101952
13	18	1	0	0	0	190.1363136999	1944131	3705251	5212053	5335899	4681524	4184576	4196617	3804163	3153686	4495623	5055503	3258278	4417199	4927746	5036099	2403925	4285960	2144512	5538323	6761782	4547851	9291687	9731604	8433743	15298346	10917589	12907734	14479038	11086438	11687863	12914563	5661044	10959277	10364341	13259462	16543156	14638102	14615912	14198633	9619144	8899775	11416346	9732095
10	8	4	0	0	0	192.0428072452	2138134	5169783	7500774	5114922	6622084	4429137	5542106	4932245	3694183	6275925	9325533	5709875	5026044	7862738	7916947	2356903	4014039	3644656	12475229	11504388	8957782	11374447	5952990	10895896	11056369	2292512	4411808	11416196	12664111	14175870	12770379	5218492	20643698	6724860	14943373	12900729	11235803	16167981	16944942	17621134	16466821	19045344	19878340
11	12	3	0	0	0	192.0791927515	6014229	13277558	18042854	16876200	18553474	14120656	12799193	13000596	10474470	16331476	23503068	14788786	18399228	19120848	18674066	8220902	12343638	9531311	23258972	26181380	19430740	30922606	16669405	27032344	33627376	12883359	13629086	26384260	22123822	28448636	30480458	12296507	41462128	15810938	32156044	23867768	27663066	34321196	40838444	36327564	31878020	34820064	37727172
12	16	2	0	0	0	192.1155782578	5972757	8347765	13389796	11698856	12460930	10644943	9914072	8657299	6968805	11308500	16674011	9757361	13129467	12584912	12883857	5455077	8468054	6994223	15714652	18069250	11201620	31648620	17938652	27968278	42559216	17779358	19170462	32392066	25319726	31454076	32975434	13660730	46034288	18178426	39520652	30004598	33688280	37492524	44911916	39181452	31165314	37259228	35653572
10	10	4	0	0	0	194.0584573094	4915322	5747163	8155081	8060043	7377253	7173811	7292477	7356023	6237513	6250166	10762430	9041555	8706780	12022708	11774580	4833354	6488633	6035090	18529084	9794021	23850292	18569548	10212027	18432246	16140493	6486911	7024381	10391136	12241421	12291674	11293480	7282202	15180621	10321751	12418153	11620691	11312565	13585415	13383178	16967784	22801248	19650490	19185568
12	18	2	0	0	0	194.131228322	2159161	3654490	4175560	3802250	3503653	3882802	3013884	2575670	2326665	3743413	3792061	3650963	3785372	4796339	4396276	1988009	3282936	2754514	8708667	5442661	7807028	18085194	9591995	19045108	30660300	13510782	15089276	14120287	12400396	13048665	14308391	8103193	17823052	13103190	15684968	15523154	13889973	16364806	17906440	23785064	28716896	28057530	25913758
10	12	4	0	0	0	196.0741073736	NA	NA	NA	NA	NA	NA	NA	NA	NA	NA	NA	NA	NA	NA	NA	NA	NA	NA	16177461	17180894	19510062	32842052	17442996	20700398	27605702	10217080	11331958	19314520	16374022	20396882	20531744	9079314	23204166	13294928	20837218	20062028	20658350	24946432	23213826	20229216	23017304	19610034	25292184
11	16	3	0	0	0	196.1104928799	NA	3517653	5587394	7214213	6590687	4893357	5258295	5731057	5203523	7119408	5800376	4990733	6374358	6020526	6682222	3602628	4776499	3826828	8452661	7904991	11965742	23468868	13325748	16334062	30556358	12795000	11986806	21780824	18862342	21856082	23481376	10583314	26498374	15823184	23633762	26718028	24142510	27387648	27568386	21606496	27309912	24121778	26712472
10	14	4	0	0	0	198.0897574378	NA	NA	NA	NA	NA	NA	NA	NA	5086167	NA	NA	NA	NA	NA	NA	NA	NA	NA	11453515	NA	NA	20881242	9928907	19038468	17296094	8781966	6342285	8847472	9539100	9934698	10736183	7248169	14149982	7558504	10064249	9623140	9939910	11505688	13144346	16215161	17222512	17163722	17881008
13	12	2	0	0	0	200.0842781294	2552243	3582740	NA	NA	4410659	NA	5050361	NA	NA	NA	6056189	NA	NA	NA	NA	NA	NA	NA	NA	7391781	NA	NA	6084353	5701948	9100054	7779779	7194307	10813610	9843027	10953891	11085424	7538528	11337880	10466721	10319794	9779871	10745089	8693075	9847124	10598067	10241450	9539589	12217835
12	10	3	0	0	0	202.0635426873	NA	5414876	7776592	7334937	7746033	5589052	4818372	6028031	3378321	7639366	7617869	6311462	6861423	7074622	6905856	3490383	5135045	3886364	12298710	16366453	9136845	12522991	8387673	10987412	14100339	5511961	6569499	19465222	17447852	20700672	19274954	8392378	28518904	12027390	23608846	18617344	19148130	23499700	27382194	21897490	19074056	21434468	22752330
13	14	2	0	0	0	202.0999281936	5230334	10129118	13306962	13283099	13317363	11794493	10759238	10521345	7627859	13835080	14949711	11815207	14548080	14533952	13870081	7576784	9959878	7388446	17696216	23572342	13593551	22817778	15445339	19023766	27202420	14045467	14081309	26281480	20255662	25048578	24847052	10951612	33080826	15544320	28879376	24180738	25578340	30018486	33296820	26386708	21633034	26297446	25431116
10	18	4	0	0	0	202.1210575662	1933054	3731295	11485778	5510684	9911540	3203646	2733383	4118786	11077204	3180745	6072144	NA	3016305	3563585	12317186	1931025	4961607	NA	2670041	3848184	2245136	1768562	1781884	2525528	1814070	NA	NA	NA	2105711	NA	2070606	NA	NA	NA	3809298	4641667	2483685	NA	NA	NA	NA	NA	1756813
14	18	1	0	0	0	202.1363136999	2821951	4754016	5714515	5898525	7286773	6996543	4931016	4659331	4962901	6031946	7840849	6284713	7830898	6796354	6897411	3781842	5453128	4161311	7262938	11102073	5198929	13788659	9857117	12761496	16841078	7689501	9492511	12452875	8530096	11716612	11401935	4795326	14342140	8119554	12943891	11715587	13098854	13449656	16603063	10435094	8678925	12498536	11766350
11	8	4	0	0	0	204.0428072452	NA	1973955	3345467	2329994	2940000	2673576	2253935	3151339	3247933	3543609	5972205	3016986	5159266	5741465	4109550	2896440	3588531	2290697	8650575	7960807	13790278	8114290	4500822	5537299	9197557	3212307	4630040	11925643	12054058	14206595	13642572	7147065	16043647	9450114	13060242	13731975	13992939	16078908	15692345	15301016	18669710	15001834	17319120
12	12	3	0	0	0	204.0791927515	6311781	9517125	11022014	10438540	11246435	10841770	9550770	8855149	10265023	11795899	13622209	9351580	12253924	12966830	12591728	5569722	9478965	7499915	21791314	17813994	32142922	27929204	16058328	21495316	27603960	13893525	14096794	25912974	22204972	24903302	27206478	13291580	28863106	19453572	25276052	28492938	26851310	29517886	28502588	30172570	36930704	30316780	34275540
13	16	2	0	0	0	204.1155782578	6536039	9382472	11350720	12352399	11156837	10575532	10848436	10687599	10135745	11551165	13970883	9509279	13200615	13099953	13575283	6332220	10211896	7393165	22183508	16471020	32640588	39511672	24568282	32161304	50661372	22757784	25167772	31228560	26543664	27558536	30029650	15855678	30887558	23919240	30311064	32865422	30060528	34820160	33912384	34590108	42362004	37074160	39050452
14	20	1	0	0	0	204.1519637641	2404906	2192202	1779906	2980241	2869991	2355631	2533814	3239154	2732228	2922304	2303302	1766561	2928809	3922739	3837173	1831102	3568122	1736592	6127063	3834351	7825231	12380282	7671262	11153434	18640382	9894811	10087072	8422291	6360371	6341772	6530645	4036161	8488840	7283083	8561563	8963984	8085748	8629829	9410113	9185441	11128471	11551475	10932441
11	10	4	0	0	0	206.0584573094	4808558	5108942	7165516	6010146	6052598	5988409	7029312	6142460	6523982	7334739	10338903	6891830	7410558	9295935	8535554	4882373	6727624	4584731	16153843	10674305	15178985	17885984	11005053	16086203	16774821	10681911	10258495	12776765	13841108	16291636	15355386	13015780	17732406	12355891	15527747	13713214	15509155	17778932	17438444	19300940	24955202	22985118	21463430
12	14	3	0	0	0	206.0948428157	11946992	12630992	14923599	14590500	12454904	13873980	12799299	12811519	13571152	14251093	19280474	14691897	15860096	17919042	18517766	10145480	11922635	9934110	27094774	17944196	25139948	37249828	22836864	35309248	42398888	25375290	26294338	28292928	27737816	28265272	29575166	24099048	33314618	28235574	29534022	28982594	27879590	32151798	34584304	42521168	48573764	46507424	44893576
13	18	2	0	0	0	206.131228322	4873843	6733011	6832722	7632680	7473660	6874687	6287430	6828290	6008916	5693785	8959581	7344188	7122820	9506886	8025865	5710283	5962190	4805921	14725882	9974407	13206768	32660264	17809540	29233858	50131116	26861118	27681862	22041412	20355802	21740348	20609024	17822442	24868668	20271930	24614730	22318406	21864618	25180410	27321076	31775316	36680008	35347876	34930060
14	22	1	0	0	0	206.1676138283	12614134	29774294	44817236	16558635	78688768	28949826	8527176	35184900	61359704	15513692	64595040	18764864	9367175	42760264	64012556	9380814	41404112	12388388	48861948	50392200	20188916	6252331	3286407	4244678	8735920	4999489	4603722	3078216	NA	2110335	3198597	2183918	3849409	2502846	3014734	NA	1908718	3141759	2580856	3250648	3927885	3816489	4271377
11	12	4	0	0	0	208.0741073736	7238812	14645372	16327170	15019744	17075378	15049713	13309429	12753842	11134212	16722196	18361624	14115578	16745537	16662266	16913342	8687991	12270467	9531604	16255938	22565186	12907447	22828028	21794640	18405264	20787588	15087366	18810130	25720860	24431530	27394068	29804756	12238267	31215644	22294548	29828130	31369764	28415370	34912732	31391696	20747056	21674532	20697730	21176938
12	16	3	0	0	0	208.1104928799	7334304	12436607	15781893	14935268	16523957	13730292	11227129	10852278	12865288	15106840	17581852	11422974	14949957	13275389	16296897	7306619	12466055	10087127	14031814	20704582	13676475	29668354	28777300	24988566	44892552	28361482	33418520	44300320	38058924	42543128	45761752	21076416	46203936	37370904	44320808	55533096	48436624	51336672	50854868	33517364	32066088	35944072	35488364
13	20	2	0	0	0	208.1468783862	2308899	3731843	4640265	4147432	5918649	5910264	2670077	3730362	4826380	3799452	7235359	3285122	4230601	4616321	4992453	2259710	4552459	2107483	6497226	8942922	6502335	11818758	9760601	8297370	21447052	15627534	16967452	16760358	13897138	14317084	15998686	7418564	14244388	14094876	16556075	19040814	16933268	16468964	17231322	12014905	11325485	15072907	11288179
10	10	5	0	0	0	210.0533719315	16865646	52697932	87917784	31835078	181584784	47792844	18503888	49109644	111114208	27286012	152569344	33552870	21389100	57422296	109771424	19843148	109361248	21468592	48833720	38667816	61713580	19012868	12387405	18849936	16004749	7538941	9037072	11794217	11324074	13808414	16219611	7660221	14779182	10229023	13127981	17417530	14458528	14883055	13910752	16378945	20293428	18050962	20134778
11	14	4	0	0	0	210.0897574378	8883057	12032337	15887584	16310730	14738327	13083856	13396692	12599442	12464611	14554113	19547650	13984235	16568624	18438620	18777762	8966737	12086888	9878453	30018750	20256302	37590192	37458188	23538770	38573204	38448788	19080194	22033942	29599022	27293870	29118756	31718880	16387778	34788660	25419044	31911218	36681536	31960742	37398260	37653732	38229064	47300408	40742808	42508160
8	18	4	0	0	1	210.0931282562	NA	5982546	NA	30786506	NA	NA	NA	NA	NA	12407809	NA	NA	NA	NA	NA	NA	NA	NA	NA	NA	NA	NA	NA	NA	NA	NA	NA	NA	NA	NA	NA	NA	NA	NA	NA	NA	NA	NA	NA	NA	NA	NA	NA
12	18	3	0	0	0	210.1261429441	3239158	3639125	6403300	5593550	3767452	4265685	3359192	3584662	5553639	5285382	5752583	4514800	4769077	6770658	6631591	3607253	3381100	3282746	10041026	7257395	12164278	22532368	12841047	23481498	36217496	16940040	19151386	23228724	21033140	21554474	23710182	14193351	26724664	21310762	24534328	28880708	25561772	26950394	29286634	31641676	39167804	36376476	35146628
10	13	4	1	0	0	211.0850064109	NA	2400073	NA	NA	NA	NA	NA	NA	NA	NA	NA	NA	NA	NA	NA	2156203	NA	2451316	8735564	7374515	5437247	4488738	4661732	3762984	3150635	2238609	2113127	4028104	4015938	5088446	4692215	1802199	5594834	3535038	6299340	5941214	4243269	5611412	4488322	4535779	3974868	4656692	4208413
10	12	5	0	0	0	212.0690219957	4760683	NA	NA	NA	NA	NA	7018455	7133335	NA	NA	NA	NA	NA	NA	NA	5260879	6200691	5545148	13312484	9195330	14600662	21931588	13055359	19815878	17396174	11411753	10106179	11227757	11884000	11562594	12136729	8731638	13508731	11619939	12458608	11675272	10890736	13162046	12240425	15648651	20453500	18656476	18764998
14	12	2	0	0	0	212.0842781294	NA	NA	NA	NA	NA	NA	NA	NA	NA	NA	NA	NA	NA	NA	NA	NA	NA	NA	NA	NA	NA	NA	5173378	5717448	10538449	6112556	5655366	7005808	7473123	8296037	8129052	5650168	8331902	6696806	7079539	7173771	7421427	7474241	8258092	10769293	12495486	12039902	11463368
11	16	4	0	0	0	212.105407502	3341167	5141199	4868073	8514272	5748649	4841947	5075420	3931292	5708012	5020443	7092250	5113097	5807438	5925612	6082994	3241940	4293881	3875778	8996842	5593672	10054620	23576138	12649349	21289420	28654548	20337966	17130312	14967412	16883174	16623720	16701215	12068348	19533442	15066730	15609974	16900238	17050614	15361093	19641904	21116306	26565762	25644258	23914700
10	14	5	0	0	0	214.0846720599	3218963	4332146	6392089	22648350	6098659	4629006	4781836	4006349	4150429	11072606	6392667	4635730	6313365	5021731	6216939	3918973	5609650	3296886	8175939	9638538	5980979	18588604	15654630	16960304	11631431	8179848	7155114	13042154	10975563	13172189	14913677	5116260	17571840	10013663	14583786	15346191	13559674	15678919	17164204	13138701	11609084	14014557	12577353
14	14	2	0	0	0	214.0999281936	4942230	7209077	8572699	8627745	9492453	7809808	6618895	6891215	6746656	9669217	10140765	7543124	9840535	9630757	10652909	4355968	6594740	6809848	12002629	16787598	8703797	14737854	10566889	11627827	17981770	9993867	10390701	18465772	13748558	18379744	17176720	9040742	20532228	12131298	18370542	17728018	18981244	20709834	22724526	17444624	15004671	16691809	17280588
15	18	1	0	0	0	214.1363136999	3312795	4335995	5138721	5614632	4721644	6355478	4947221	4570069	4293670	5467240	7086692	4334939	6430622	5596459	7318515	2557574	4099258	3412606	6169932	8562323	4779836	8421830	6698480	8041274	9988946	5884562	6303668	7506164	5881941	5950440	7349399	3449710	7886860	5463530	7903221	7864347	7205765	7418578	8208822	6028312	6821895	6502248	6713684
9	12	6	0	0	0	216.0639366178	NA	5992642	2594934	26075022	2436556	2183790	1984617	5818668	NA	9140179	1808716	1853259	1939725	2955016	2717650	3758547	2881305	2351320	4749263	4103422	6098365	13134179	6834300	8974025	7939826	3666710	4106305	5246872	4542694	5042826	4683058	3722497	6699962	3141773	5653143	5599691	5451575	6419587	7992416	5364675	6698927	6189586	6861311
13	12	3	0	0	0	216.0791927515	4760805	8546500	10458745	8779153	10152783	7272561	8353900	6794287	6508158	9997782	12021199	7691215	9329936	10105739	10834517	5951958	7974428	5960027	16151762	18815488	22205632	23147878	12094079	15744205	27337462	10735641	11991620	23340444	20781288	22977932	25423414	13082373	31865278	16262545	27125146	23178190	24139578	31144838	32762212	27703494	28922802	28726294	30450690
14	16	2	0	0	0	216.1155782578	6845676	10042571	13479040	11142552	12407126	10968695	9976947	9399349	10182021	11673053	16109014	11642326	12805911	14445970	13627484	5954269	10443811	7899490	17538266	20794888	24838344	34109808	18771080	23974100	39773948	16317473	17132108	24086948	18198768	19934614	22551102	11759373	28257734	15873433	26445218	23193560	24350532	27613072	29877612	27673806	28929978	26310686	28140556
15	20	1	0	0	0	216.1519637641	3282035	4339922	4838791	5650591	5085278	4215423	4285562	3937596	4335500	4127077	5313758	2872925	4557855	5753753	5507427	3049444	3476778	3348201	6088418	6131472	9339087	13617527	6766736	10084061	14957318	6659881	6555988	8327084	4699641	6652574	6883142	3977237	6813135	4979618	7417771	7177440	7547212	7913368	8206708	7951575	8431299	7437607	7877396
12	11	3	1	0	0	217.0744417246	NA	NA	NA	2240732	NA	1851476	NA	NA	NA	NA	3090972	2182176	NA	2580817	2397724	NA	2076388	NA	6292398	5524687	4426907	7028306	3305185	6956464	5623010	3205109	2570149	10709130	8182733	9918587	10149151	6099947	15000242	8178815	13181064	10698436	10392626	11774589	12712533	15823288	14362275	16357640	15356150
13	15	2	1	0	0	217.1108272309	NA	NA	NA	2583268	NA	NA	NA	1871545	NA	NA	2510500	2298152	2048424	2513753	2554532	NA	2544492	1898087	5759415	5153495	4183715	9321050	5603433	8486329	8081643	3118461	3674158	6582675	5939414	7328900	7695144	3411699	10395323	6188936	8000145	6768334	6463547	8334470	9089118	10674626	9520300	11162385	10810623
12	10	4	0	0	0	218.0584573094	4708195	6850881	8806406	7194418	7607018	7469057	6987770	7603134	6052365	8481661	8820083	6360444	9348796	7811873	8008686	3746139	6620598	5534703	11285653	13513127	12666496	13793096	12231245	9918111	15243482	9296348	9555986	21414788	19261116	24067956	22456340	12199131	22502322	19365754	20985728	25968070	22866230	25090432	21409620	18967222	20876704	17704454	21134836
13	14	3	0	0	0	218.0948428157	11014250	16280649	20122126	19820858	19698930	18557960	17083906	16105413	15026452	18146182	23080828	17440644	20151492	19844906	20092918	11907939	17124798	11672822	22297246	24722352	24971912	35414864	30349910	26609320	43251940	26041830	30092314	39221132	36793028	37011324	40653852	21780708	37198780	37976964	36458380	46738896	41350464	41022856	39977820	33387200	37475756	33426960	37469696
14	18	2	0	0	0	218.131228322	7838322	12988496	15536662	15308098	16231674	16281617	12408329	11026893	12481820	14224270	17007492	13771661	14710988	14208817	15893501	8206187	13450181	10842366	16402087	17831864	18123410	39271260	30474846	28150448	52609260	33681900	36707364	34721688	28357326	29183880	30288934	16817390	27183046	31124364	29611924	38297048	34311496	30885268	30815078	26691274	30754228	26955290	31217160
11	22	4	0	0	0	218.1523576946	2601846	NA	2126107	3046727	NA	2285589	NA	NA	1868065	NA	NA	NA	NA	NA	NA	NA	NA	NA	NA	NA	NA	NA	NA	NA	NA	NA	NA	NA	NA	NA	NA	NA	NA	NA	NA	NA	NA	NA	NA	NA	NA	NA	NA
15	22	1	0	0	0	218.1676138283	NA	2503384	2368798	3011915	2427906	2679321	2680849	2233557	NA	3049110	3551244	2784789	3625045	3191865	2047493	2194162	2926926	2318918	2688432	3579200	4363675	7329637	5131880	4211898	10395382	6847991	7024429	5801889	3593687	4340113	4616240	2054007	5261520	4462742	4936862	5778148	4577363	3727005	4649585	4116948	4671678	4100900	5674258
12	13	3	1	0	0	219.0900917888	2213820	2212250	1866856	NA	NA	2168805	2036571	NA	NA	NA	NA	2210288	1985071	2014600	2673238	2071288	1896094	NA	5899925	5096088	6235263	10413658	6396755	9607080	9344493	3818973	4369945	8772250	7486918	8915593	10039076	6974695	12653263	7060623	9839254	8540901	8114261	9733790	11449453	14511057	14461625	14293792	16027408
11	8	5	0	0	0	220.0377218673	2120206	2361580	2407619	2881541	3368502	3336641	3541430	1917948	2705995	3526487	2251337	2973661	3322394	3268456	3374647	2105614	2755455	2585137	9468045	5759104	11027573	6765667	5604433	7381160	7409400	3137622	4838679	11640231	11317446	13831573	12658219	7908586	15318499	8749980	12915617	13028346	12610923	15607732	14623102	15030499	17401802	13935666	15972386
12	12	4	0	0	0	220.0741073736	7154454	10106868	12779468	12585742	11523262	11323850	10741182	10484101	10299091	12587360	15204690	12862822	14158499	13268721	15528383	8282903	11709832	8427194	24987798	19932552	32066688	30309742	19061850	28509362	30407426	16316383	17977888	31416754	27512016	29718944	33371702	16471796	36191724	24886694	32745900	37236740	32745334	38412224	36562312	36142316	44767188	40013884	42252332
13	16	3	0	0	0	220.1104928799	10663966	15272444	16613332	18506518	17568456	16524754	15485895	15341965	15163100	18768232	21287260	16249199	19314348	20396282	22802888	10952479	15846289	13636803	34561184	24212882	39298184	55055736	37911652	54779068	72426256	39439336	44205612	52386236	44385500	48802220	52051520	27513598	56860152	43926960	54321592	59666448	54824832	62468040	62743956	62510328	76445664	69457992	68696120
14	20	2	0	0	0	220.1468783862	4750375	6030597	6926813	6691616	6265296	5666523	6797520	6147734	6314469	6581874	7763812	5883001	7200438	7549699	8126417	4247080	5845658	4404940	15183018	10543003	17628306	32148866	20233326	30729414	51557144	27661298	31374900	23605704	20260068	21473716	22703690	11664136	25191940	20033980	25371072	27100186	25358220	26117076	28800414	29410564	33806312	33146962	29921346
12	15	3	1	0	0	221.105741853	NA	2021732	NA	2010389	2302273	1973062	2226617	1842368	NA	1774186	2102107	NA	2375985	1967409	NA	NA	NA	NA	4333235	4699795	4357402	8937629	7384958	7707608	6895924	3272060	4874052	9165542	8092663	11263699	10382178	5598236	12362026	7646938	10405598	10933570	11103925	11110141	14066881	9991719	8632587	10393973	10375527
11	10	5	0	0	0	222.0533719315	4020974	4350667	5333176	4789010	4842683	4812473	5440682	4785522	4890560	5376363	5338969	4606585	5236404	5959656	6990777	2760184	5169794	3699117	8672452	7958931	11276969	12410305	10067093	11314930	10964313	7382030	7136860	12301326	12968721	14445562	12661892	9344313	13438042	13721602	12420613	14288499	14015976	14419503	13235182	13165908	16523831	13961890	15724181
12	14	4	0	0	0	222.0897574378	10336758	15016916	19277248	16748828	15898820	16445378	16117171	14273404	16648393	16610165	19484516	14011267	16710846	19544816	19448770	10252033	14866828	11252406	21102286	18718622	27062964	37365708	29132448	30590716	41891172	28864024	29954150	34286616	35950364	34806788	34396304	22389060	35405924	37601292	34055184	37976704	36755956	36561468	36253688	36638560	45234756	39615148	43070112
13	18	3	0	0	0	222.1261429441	6599936	9090525	9585098	9832741	9622222	9873356	8345533	7248773	9038547	10066303	11169645	8271246	9717961	10786043	11162060	6752523	7067030	6560960	16340697	11787687	18619070	38881240	28214956	32661256	66508144	43347492	44040304	35107876	36525864	34843664	35872924	24494416	37081200	40343576	36783132	41812620	40520192	37796424	39413764	39663468	50379344	45396664	46709420
14	22	2	0	0	0	222.1625284504	1854089	4862950	9607124	4340016	10884824	3590102	2574790	5614479	12343004	3661193	24862584	6330776	2918867	6864901	11810262	1868052	13823391	4217033	12625636	11750321	24132298	9333219	6945974	7270163	16736124	11509806	12017789	7569201	7583539	7053341	7209127	4991579	7362686	8705573	6597672	8209560	8068620	6763859	6195729	6375032	9261146	8483525	9446584
11	12	5	0	0	0	224.0690219957	5914874	8747479	11288026	11219791	10433263	9398752	8564172	9278359	9268452	10588081	15899035	9233864	12607232	14088470	14137835	4668943	8919477	7115991	20565296	14511576	21635346	26365526	14330127	24818034	25564148	11045498	13712086	18852526	17973650	19833496	20937494	10410431	25434890	16300705	21063330	24072488	21100704	26111204	24035992	28559870	32191710	28595532	30467394
15	12	2	0	0	0	224.0842781294	NA	NA	NA	NA	NA	NA	3087568	NA	NA	NA	NA	3123789	3306117	NA	3538543	1800915	NA	2368347	6325557	4383197	8230166	5062748	1831700	4566135	8250874	3785855	4598748	6465715	6043544	6783645	6800155	3003076	8389392	5257383	7404712	6418221	5312165	6673386	7774365	9986052	9455844	9487185	10086215
12	16	4	0	0	0	224.105407502	7514628	11091425	13428708	14374746	12458746	12408810	9500118	10144161	10829550	13790652	17607078	11915731	13810443	16706849	16590325	7043353	10568639	9884897	24779068	17002980	23259420	44550756	25366812	43413888	62990336	28104838	30386914	40914620	37097888	42710692	43596580	24013772	54948632	37124784	45887152	53990708	46161068	51983600	53533348	61000204	67685608	65752408	63741264
13	20	3	0	0	0	224.1417930083	2277646	2254827	4712943	5581925	2999813	3336949	3444961	4225324	4369145	5115335	6546353	2977502	3963287	5122348	4692736	2062755	4636874	2946028	9448775	6097390	9021736	17374832	9990951	18562442	38926348	18067602	19184366	18801352	15959467	18679472	19098414	9706455	23264036	17854138	21019324	23707970	20330682	22885630	24133298	27286040	31327480	32128358	28570972
11	15	4	1	0	0	225.1006564751	NA	NA	NA	NA	NA	NA	2135285	NA	NA	1843054	2064469	NA	NA	NA	NA	NA	NA	NA	3333761	3582996	3393120	6810047	4600168	3227855	3502943	2573388	2386224	6166044	5058544	5753348	6542460	2801694	7500930	5195279	6190094	7015584	8862234	8725598	8648714	4430707	5200464	5536959	5729207
14	10	3	0	0	0	226.0635426873	3395628	3066633	8316452	3781814	10173772	4372782	2443797	4792547	11171119	4002593	13346821	3618880	4283255	6016878	9318981	3506508	12075536	2882985	7638983	7284295	11227045	5683740	3429558	4249376	10452671	5924883	5936510	8285565	9314882	10107748	10503638	7183475	10604524	9889648	9225070	10035213	8695176	9984972	8008050	12882138	14730166	11985959	13207583
11	14	5	0	0	0	226.0846720599	8666674	11092495	12285483	15487421	13083987	12668980	10691100	10255338	11999541	13640743	14182412	12501063	13399421	14507892	14029900	7558483	11735574	8295728	16702414	13142093	20733868	37487908	23999422	30749736	32262854	18748186	20042118	23693702	27089994	24732012	26090974	16236154	25990644	27805048	24430966	28946454	25487248	25438164	27358586	29134050	37863356	32213038	33624104
15	14	2	0	0	0	226.0999281936	4739639	5428244	6239792	5360322	6069592	5358137	6260769	4499183	4976442	5348653	7806993	5074253	6534019	6235513	6654033	4462423	4756251	3746356	11313619	9141330	14230450	11694890	7322051	8305709	14459084	9543455	9974667	9896331	9081935	10557810	9565667	7474816	9521146	10484094	9631100	11091483	8309654	8747994	9969535	10073832	14416836	13377589	13251629
12	18	4	0	0	0	226.1210575662	3256381	4085018	4750902	7710153	5613151	5027904	4115239	3953909	4413761	6575155	6410776	4205396	5184649	6376064	6456407	3805021	5505570	3034811	8671707	6540377	9038265	23302450	15745994	19722292	36401876	20107046	21491090	22753682	23067734	21799290	24145388	16548487	23949826	25474438	22075780	25917476	23621534	21678050	25034120	25550064	35416012	31899708	30423094
10	12	6	0	0	0	228.0639366178	2670346	4791399	5531804	7104588	5412825	3747498	5058188	4627549	4355496	4157632	6079648	4681706	6510621	6365683	7247566	3799222	3217817	2919593	10698385	8518885	12041836	19452952	13574801	20779778	12599233	5820895	6800986	10618500	9872678	12186728	12047053	6122331	13222151	10199670	13722738	13671211	11763370	15396588	13097091	13743086	15288006	16321337	15733557
14	12	3	0	0	0	228.0791927515	3346063	4046955	6113441	5411410	5800414	6311087	7283345	5742690	4992941	7270342	8750245	6589167	6811170	7726584	8637139	3561915	5591710	4773038	16939670	13056746	16094833	12928030	9914007	13415177	19723718	9672164	10289248	18464906	16202540	17912942	17142994	10131809	22142222	16597116	20345976	21083954	18842288	23366386	23221386	24150004	25469644	26704704	25824060
11	16	5	0	0	0	228.1003221241	3142294	4269426	4626856	9891929	4973285	5256374	3005592	3517289	4687539	5583821	4347564	3614711	5155626	5382399	5539034	3684801	3190181	2727861	8981151	7178994	8826489	26886182	16374431	27991824	21178832	10456044	11150952	18021522	18838324	20752502	20867290	11364713	24477974	16323717	21442688	24376122	20163258	22373114	24053906	24373244	28306132	28832584	26837828
15	16	2	0	0	0	228.1155782578	7296667	9130103	11845805	10741854	10573802	10374843	9145501	12402286	8549816	10094802	14688945	9466620	11883567	14306820	13247199	6687174	8275627	7435706	20597412	18032374	19336830	23022636	13403813	21780246	24860118	12252657	15244398	16975000	13019962	15041660	15586529	8343407	17277212	14814347	17367174	18666304	16567999	18417410	19207320	22228996	23029466	24146766	23282506
16	20	1	0	0	0	228.1519637641	NA	4201090	6756025	3986027	5110518	3628743	3758761	3793530	3594692	4558303	5984190	4058889	5028924	6579217	6958316	2914642	3549879	3083718	6705842	6962436	8694412	8525883	4731571	7143205	9186788	5180415	4880764	4627623	3368520	3878283	4981487	2538365	5273132	4756890	5322901	4884304	4606671	4767761	5384103	5792786	7059690	6895965	6394202
13	11	3	1	0	0	229.0744417246	NA	NA	2169835	1932844	2248243	NA	1881947	NA	NA	2272805	2420226	NA	NA	2136906	2434022	NA	NA	NA	3369485	4912201	3445221	3866798	4021014	3399563	5353818	2765146	3686111	9818655	9402030	9423361	12176991	5449958	12804781	7677457	12493323	10856147	11092564	12845205	13159973	9638288	9275494	9084123	10498265
14	14	3	0	0	0	230.0948428157	8659227	12538103	13407049	12519194	13003419	11363675	11687736	10908940	11636309	12294552	16744818	12145100	15546108	14283951	15945101	6798932	10714969	8857183	21458328	18740668	27195758	27648852	19507626	21758500	35399940	21544166	23630708	26236874	25303624	25251756	26346498	15808641	26135652	27018172	24176566	29468300	25853454	25744976	26827736	26065732	34127384	29838990	30150286
15	18	2	0	0	0	230.131228322	8339751	11241219	13425493	13497127	14035625	12180840	11257156	10030360	11092578	12729766	14318976	11911642	13026058	15043772	15141274	7592032	10888038	8818796	18582950	16191945	22732156	32695140	21279160	25563698	40612116	24033524	25691010	18853850	17859158	16796604	19243026	11762832	16596084	19264460	19807172	21308060	20395550	19064416	19743718	19680084	23993894	21834398	23103134
12	22	4	0	0	0	230.1523576946	NA	3488010	3851357	8423727	5181616	4001135	NA	3066912	7527017	3137454	3683975	NA	NA	2915780	9449890	NA	3902318	NA	NA	NA	1974021	NA	NA	NA	NA	NA	NA	NA	NA	NA	NA	NA	NA	NA	NA	NA	NA	NA	NA	NA	NA	NA	NA
13	13	3	1	0	0	231.0900917888	NA	2130120	2311080	NA	1778822	NA	NA	NA	NA	NA	2438373	2221383	NA	2065430	1987063	NA	NA	1790659	5647141	4617777	6175993	10135293	4688448	7400894	9560752	5249908	3824394	9149305	8391139	9603417	10538408	6879263	12516894	7887211	11096418	9198663	9570252	11304460	12757388	12465401	13947850	13865027	16205893
13	12	4	0	0	0	232.0741073736	6354371	9032607	11879950	10543617	10738039	8936485	10622459	9305555	8299291	11930761	14807134	10439880	12022261	12806020	14037094	6909193	8288305	6557997	26125496	19917996	31317130	25855662	15794397	25361760	33248356	14608392	16973480	30139182	26623364	29801228	32341844	16805826	38037472	25227040	33864468	37208588	33104274	42985936	39184200	38831800	47171972	41480704	44505604
14	16	3	0	0	0	232.1104928799	12253136	16425900	20892188	19719694	20580740	18395186	17689096	15728608	15878440	21423256	27864172	17756374	23678468	27312018	26929268	11419925	16318015	13140795	39658696	32005306	47395992	61200060	34882796	56454512	78050424	35816472	39743160	45644608	37610900	41493276	45526884	23400402	53968880	40402736	50287396	55681564	50573732	58515936	59037528	58291912	67885464	61651472	64334356
15	20	2	0	0	0	232.1468783862	7152605	10143160	13169192	10465821	12509587	11609152	9525782	7896558	9782581	12197030	15050874	12008677	13008402	15374239	14313601	7001379	10065485	7829321	21184726	16585929	25173162	39337676	24524028	40146304	59376772	27474982	30404294	26215246	18375076	22133550	22562676	13091810	24862720	19857216	26766134	26769964	26698164	29573618	30402410	30891736	36471208	33466912	33978916
12	11	4	1	0	0	233.0693563467	NA	NA	NA	2524550	1878326	NA	1786734	NA	1880846	2130452	2777318	1898328	1893508	2496255	2759779	NA	NA	NA	5113692	6396471	4728877	6600302	6248587	6624530	8272426	3925676	4419925	10241268	9859383	11632849	13133074	4989815	15503793	9670886	13876442	11643871	12132200	15968165	14577941	14538885	11807569	13546445	14053331
13	15	3	1	0	0	233.105741853	NA	2179216	2559375	2958100	2691333	3761832	1918716	1927893	2686108	2411427	4534260	2409831	2380435	4696333	3436273	1919489	2387133	2664372	8249452	8578629	5629756	14387327	9799834	11990818	12726842	5929404	6302309	14031109	10148167	12516578	12708130	6785927	18668994	11210999	15845611	13412336	13457273	17301430	18235686	15947926	14119778	16097246	14663652
12	10	5	0	0	0	234.0533719315	2472593	5185645	6721787	5033233	5444731	4762646	4479463	5149377	4347656	6924197	6374771	4541423	6005528	6637697	6485863	3021028	5099570	3472932	10594309	11018182	13384660	12459574	8836158	8582346	18245622	9444182	11397641	19508930	18461936	20922012	22035158	10491698	19711882	17601202	19693222	25122234	21953860	24034690	22145770	18010714	20327716	18001314	21117354
13	14	4	0	0	0	234.0897574378	10300574	19657338	22934792	21796128	22201482	20195108	17061108	15902415	17109014	21471156	24719234	17660926	23417128	23347854	23954292	11696114	18124096	13069874	27633686	28886998	32636900	48097864	36003920	34058460	59054088	34697064	39365144	50310868	46940416	50065068	53449448	26788674	52442012	47829700	53999288	64181708	55416152	57185684	54135548	43919980	53103924	46226868	49716668
14	18	3	0	0	0	234.1261429441	11610796	18734728	22619414	21210414	22656152	21119794	16374019	16541405	17223716	21811138	23967632	17268748	23494966	21850782	24595332	12064768	16899406	14712384	27011110	27977700	34807796	69110360	51923040	51474668	105027608	61538168	70267432	60022500	51978512	53845696	61039352	29721426	55972784	57836244	57521864	71792096	62600552	63882660	62253836	52521596	63573320	53460420	58904012
12	13	4	1	0	0	235.0850064109	NA	NA	NA	NA	2086046	2285742	2144827	NA	2374557	NA	2803999	NA	2087627	2640415	2785031	NA	NA	NA	7109071	3076213	7034779	12220959	7542290	9839267	10809828	4548897	5890525	9982640	8695497	10003594	8344763	6700301	10620296	10057377	10292371	9657784	9222982	11769730	11612384	14316626	17144602	14458777	15606692
13	17	3	1	0	0	235.1213919172	NA	NA	NA	NA	NA	NA	NA	NA	NA	2046051	2813742	2018483	2610907	NA	2449558	NA	1784161	NA	5045727	3624068	4712620	14710833	6547491	9028788	10924022	4305969	5045742	7332034	5483738	6784156	6393037	4024606	9115546	7512755	8256677	7568331	7576409	7717269	9289458	11397220	12479276	11215787	12371894
12	12	5	0	0	0	236.0690219957	6926226	9983342	10539037	11520089	10814390	11098685	7505415	8972773	8885034	10974968	14623424	9083726	11734132	12531124	12201630	7366900	7734378	7432016	19767182	18190106	26180440	27555326	16313308	23848050	34884552	16209632	18137510	26339988	23211160	28752492	30283414	14917342	36921208	20629126	32815734	30615980	29954364	39266680	39200460	35475008	36710660	32524678	38017428
13	16	4	0	0	0	236.105407502	11668896	17194364	21125164	18948200	21569478	18938444	16880662	13715956	16752441	19782408	23651024	16287582	21421188	22441412	21776046	10891010	15958137	13496671	31249310	27085608	42109800	67550736	40119276	57144452	98958296	44397296	47068600	62644904	53101736	61629056	67626664	35268336	84715400	49071768	74885768	71408064	69785936	89299336	91586272	77827664	85369112	80179608	87597480
14	20	3	0	0	0	236.1417930083	5721518	9462666	10851386	9055864	10496981	8322139	7100453	6763523	7921480	10449688	12503776	7130990	11072660	10427346	10699453	5405713	8430728	6565742	18903984	17242936	25666426	51981860	29150206	44287124	90680296	43258624	44402120	40882872	32627898	36987536	41215672	22628096	50223008	30830250	45492888	43559376	44034400	50964892	56241904	48885348	52646184	50332076	52400568
15	24	2	0	0	0	236.1781785146	3048636	2926872	NA	2563207	NA	2852202	3281204	2427922	2692183	1887783	3091567	2752766	2459940	1939042	2839244	NA	2164631	2101117	8140736	9890120	9330058	5538356	3134479	4699046	12442622	5537043	5867994	5273291	2371019	3101091	3273547	2244370	4690865	3363004	4698284	4505060	5022836	5069744	4336387	5277815	5366332	5514685	4864970
12	15	4	1	0	0	237.1006564751	NA	NA	NA	NA	NA	NA	NA	NA	NA	2044284	2165377	NA	NA	2033127	2188115	NA	2577182	NA	8249198	6911709	6181174	10850816	6938055	10545762	7433679	3680705	4859794	8729244	7982216	9584243	10383507	4709584	11523471	7347341	10640507	10689475	8833877	12091280	12544219	12041296	12116755	13197205	13286309
12	14	5	0	0	0	238.0846720599	9048248	15838356	20375398	18669512	20466458	17583498	14617422	13718832	15115891	18904692	23152182	14862038	18348026	18853136	21180926	9515562	15287240	12855459	19455810	22494870	18305800	36030964	26896294	28850246	44498888	23744150	26317168	46376600	40945772	46892652	50563716	22522550	60877720	36160136	52100724	54365644	50634080	60050844	58888924	44786260	42202388	45262232	45790636
16	14	2	0	0	0	238.0999281936	2043326	2971035	2735725	3356112	4870945	3291538	3524181	2291766	2767226	3321724	4906814	2694365	3960832	3201686	4520197	2009904	2119887	2181418	5825353	7077532	4923151	4572413	4198573	4059982	9412562	4498333	5577081	8309918	6858356	7900276	7642764	4108222	9173919	5590159	8401532	7619542	7336298	8076709	10440422	7733852	6584604	8471456	7146420
14	22	3	0	0	0	238.1574430725	1897430	3725746	4044677	3828969	3960634	3035050	2793709	3621455	4190610	4454038	7455319	3233528	2300187	3777583	3603486	1925192	3854056	2337219	6426469	8666294	8113451	11447835	9965513	9704555	27047920	15230649	17390996	15898300	12661904	13600401	14176937	8152795	14982078	12787372	16538266	17138164	16527753	15774148	18663172	14360186	13313339	15050175	13261266
11	12	6	0	0	0	240.0639366178	4853747	7435728	8296646	8752975	8801939	7633647	6957739	6933648	5726674	8423944	12092867	7331446	9951125	10592385	10474868	4697461	5982526	3813133	12249869	9093672	12689103	26140166	11671432	19151924	20386790	7126627	8368467	12932785	12161113	14340739	14558859	8726182	18784208	12028577	15612556	13433353	14477731	16870876	17313546	19206786	21502270	20709830	24007134
10	12	5	2	0	0	240.0751700061	4957688	NA	2782410	1935829	3192984	NA	5363376	NA	5248983	1995789	2016968	NA	2791835	NA	2371449	NA	NA	NA	7219475	5306925	4473301	3136268	NA	NA	NA	NA	NA	NA	NA	1945353	1792017	NA	2240214	2126759	NA	2056848	2458793	2123235	NA	2081673	2851012	2064843	2185189
15	12	3	0	0	0	240.0791927515	1966074	3531478	4617420	4524375	5074842	3436534	3741106	2821783	2774233	3324687	6629835	4226173	5103517	5122440	5281147	NA	4180548	3123476	9568021	9646639	8846039	10298894	5584784	7831612	18888688	7640682	8013659	11838137	11492449	11096716	11245203	8354478	16777176	10998441	13353620	11469330	10106283	14352869	15334162	17748620	18293062	16775630	21006822
12	16	5	0	0	0	240.1003221241	7620611	8825823	12551893	19280736	12570276	11326719	10386107	9283232	10391010	14161433	17057236	9518727	12438439	13846674	15234436	8092549	10135374	7163422	17171232	16162361	17755874	57214488	25346970	38513736	73659384	32006772	31475046	40590020	42302572	44935832	44535456	30254778	57389028	40369844	47993504	45601308	45957560	49013232	56256284	60343960	66730320	63617496	69859824
16	16	2	0	0	0	240.1155782578	4000521	5565414	8007901	6826856	8173739	7870214	5209794	5940391	5273065	7432225	10592731	7142031	7634350	8888985	8521611	5131147	5856597	4588580	12009255	11445824	14073577	13770274	7076258	9610319	19183618	9093244	8605038	9902797	6529140	7903391	7499943	5538497	9943021	7535805	9472679	9784358	8210368	9432569	10061606	11533983	13879642	13251042	13804027
14	11	3	1	0	0	241.0744417246	NA	NA	NA	NA	1799015	NA	NA	NA	NA	NA	2466722	NA	NA	NA	2417222	NA	NA	NA	2840332	2744073	5711564	3882538	NA	2550086	6137361	3433058	2795870	8657114	6824042	8557226	8684714	4304056	12011016	6154442	10437811	9551428	9439199	11805720	11263291	11816118	12359535	12064759	12570644
15	15	2	1	0	0	241.1108272309	NA	NA	NA	NA	NA	NA	NA	2042088	2292392	2049275	3205043	NA	NA	1928290	NA	NA	NA	NA	4593951	3743003	5510367	5795902	2792614	4650073	4961830	2684533	3694705	5124334	3649917	4862143	5056190	2252748	6881821	5215454	4989639	6056025	5132020	6970413	6828368	6413515	7862147	6507020	5936681
11	14	6	0	0	0	242.079586682	4384352	8882494	10885721	10061580	9745986	8499335	6631996	6735397	6102373	10257874	13164935	7477325	10375017	10418216	12579103	4296947	7565032	4243371	15127314	14077426	13046480	41054804	23234468	36329568	27428932	12813929	13776240	24362762	22743170	27772634	31068880	13779666	33870920	21734138	31006434	34291332	29261348	34111068	34421620	32582386	34110888	37121584	37498448
15	14	3	0	0	0	242.0948428157	6582119	9534276	12420704	11629332	12439113	10630286	11060803	10506284	7821676	12067290	17873294	11549268	13483888	15115311	14922022	6124793	10929903	8761266	23985946	22566394	20420312	25393758	13554605	18798694	33951820	15219313	15324537	24135442	19757194	23293666	23761624	11425498	29211730	19811074	25362154	26467982	23135788	28038758	29129598	30927610	31987120	30809658	32732762
12	18	5	0	0	0	242.1159721883	2318064	4263246	5751914	9629470	4997715	4763288	3514701	3418422	2539381	6384612	5412761	4165983	5552507	6272058	6569265	2349827	4497145	3343036	8834341	7256580	7648483	31713898	16657336	27263090	35174488	17201788	17482116	27381534	26284182	30465774	31584996	16115429	39490652	24967950	33126134	38143644	32507450	33310322	38861704	36193032	38452668	41455176	39714408
16	18	2	0	0	0	242.131228322	8111479	10551124	16085617	14462757	15082074	12007583	12212820	11578429	10333564	14217708	19208608	13315686	15046530	17955904	18494776	7275786	12257024	10184643	22318894	22441482	19185388	26432114	16221120	22673530	29597792	13313668	15788428	16484135	12887198	14509814	15439597	8942829	17889382	14462743	18515710	18312868	16442946	18724474	21441426	20175630	20252100	21792336	20596336
17	22	1	0	0	0	242.1676138283	2525063	3648613	5994114	4641847	4401772	4770480	4640357	2869326	3359885	5581822	6159282	4251769	5164949	6449746	6522185	3461146	4406802	3192533	5879616	6310429	2984958	6194311	4071124	4883086	7586934	2983063	3605407	2229820	2401969	1906955	3174401	NA	2527100	2661932	4277267	4044985	2202328	3069584	4067752	4483364	5730266	5003876	4229764
14	13	3	1	0	0	243.0900917888	NA	2054403	2757426	2245114	2704169	1935970	2189587	NA	NA	2300615	3529592	2199880	2498658	2078603	3847172	2632128	2219468	NA	6043429	6100454	5179105	7072399	3903684	5013636	8110213	4181629	5713296	11155784	9272999	11393302	12357892	3958520	14838423	8987448	12248350	12288214	12149879	13498543	13783484	10883386	11070446	10647674	12143773
13	25	3	1	0	0	243.183992174	NA	2152621	NA	3863592	NA	NA	1835711	2325802	2045801	2808566	NA	2107255	NA	1876408	2635569	NA	NA	NA	1962455	NA	NA	NA	NA	NA	NA	NA	NA	NA	NA	NA	NA	NA	NA	NA	NA	NA	NA	NA	NA	NA	NA	NA	NA
14	12	4	0	0	0	244.0741073736	4304614	6664388	7808519	8621284	8759307	6872633	6877670	6877651	6686992	7450039	10436965	6979647	9155415	8205290	9637093	5262473	7744684	4423523	15440691	14282198	21564142	18384578	11178974	11730085	28736704	12573324	16240042	23352192	22283462	24654668	25179954	13189913	25757920	24512368	25002838	28255008	25987780	27513596	26779646	22851454	28322352	25203388	29770468
11	16	6	0	0	0	244.0952367462	NA	2981838	2831121	10272494	3788053	2132035	NA	2410717	3030042	6195650	3768176	2486601	3035746	3479540	3153391	NA	2312118	2627182	4735295	4741089	5328889	22226638	14982122	17716400	12946637	6123160	7395766	13803405	13358291	13715289	16062270	8966437	14700781	14099325	14512994	17054510	15890129	16350985	15634443	11786123	16072252	13800137	14833392
15	16	3	0	0	0	244.1104928799	9345783	15819477	20143640	16410358	20733468	18416714	17554936	15606756	15778082	18229706	24103288	16575057	20308842	20767740	21619958	11138202	15104701	11863925	27657030	25743848	36328192	40881880	27511794	31143098	55762132	27101856	30780862	32660374	26391772	27855714	30390088	16431917	29012214	30254982	30483306	37022520	33374938	33057554	34093076	30812052	38203972	33370834	35324664
16	20	2	0	0	0	244.1468783862	9651975	11232998	15617577	14907144	14881327	14452828	11828745	11152374	13092147	14784988	18059658	11052644	16549756	17361934	18390280	8020651	11044559	9096071	16891738	17635836	21119764	29730540	20442118	21681358	34774252	19153588	21818834	17384362	14415088	13839223	15162204	9953089	14180620	15384475	15347584	19661644	17111792	17098536	17637418	16110506	19919450	17573608	18842384
13	11	4	1	0	0	245.0693563467	NA	NA	NA	NA	NA	NA	1896007	NA	NA	2128182	NA	NA	NA	NA	2795347	NA	NA	NA	3490385	3267285	5616905	6539528	4219657	4669654	8649997	3362730	4494292	8142794	8412407	8764820	9341297	6928714	11701051	9127354	9762205	10482044	9225506	10297691	10595922	13687251	14641281	13999376	16322875
14	15	3	1	0	0	245.105741853	2430277	NA	2040571	1943790	2465550	2377903	NA	1961927	1869700	2894793	2783347	2682967	2908781	NA	1891814	1840369	3001004	2487261	7369573	6614504	7667997	14466333	5425693	10232554	13045539	5670590	5448168	9417183	7861004	7993258	8994182	5630814	11589457	9944527	9314739	9041299	8536889	10490225	11720296	13477353	15074455	13747494	15424849
13	10	5	0	0	0	246.0533719315	2847109	3405668	4533711	4530902	4967919	3617029	3547562	3683227	3544534	4870072	6026078	4179532	4374625	4336838	3528901	3088185	3277194	2405558	10521457	10600919	13697831	10933071	5834805	9568521	18225502	8638155	9864704	16856086	14309673	19099614	19606452	10163069	24536472	12366853	20996072	18149340	18487172	25145276	23162024	22684714	23250646	22294374	24842134
14	14	4	0	0	0	246.0897574378	8940182	13844085	16071136	15815401	16565761	13889559	13875644	13247405	11632872	16853450	22084978	13374047	17192820	16160728	17827032	8506443	12848796	10257224	28626822	26365418	35481404	43209572	21569610	30816542	55460212	25628384	26982934	39598124	33280318	38107124	39635912	22889362	51084720	31831068	45363196	43606000	42418076	55209940	54191292	49542208	52729580	49235836	53995436
13	14	3	2	0	0	246.1009908261	NA	NA	2088678	NA	2177159	2020764	NA	1921330	NA	NA	2135927	NA	NA	2171230	NA	NA	2066402	NA	5820300	4877296	8849729	9577324	4606545	8185637	7169402	3034086	2928668	6162482	5056325	6190587	6360527	4213144	7749558	4182562	7394309	7871993	6876578	7981530	8247493	8714312	8112372	7908740	9146291
15	18	3	0	0	0	246.1261429441	11422375	18083462	24058354	21134076	23073300	20617256	18575822	17176510	16859386	22298078	28075396	19518066	23379846	24641514	26495210	13115484	16991918	14014298	35504024	32513532	44941136	71160696	40296544	56719668	96973192	45033204	47807016	45197376	35641684	41256972	41737184	23704486	52538820	34663472	48295956	46497800	45117360	54788072	58156244	56181848	57472772	57067412	56944580
16	22	2	0	0	0	246.1625284504	6767289	9247384	11288069	10153742	11993638	10344507	8100320	7671761	7454476	10510833	11851159	8892038	11757466	12554237	12676349	6417518	8749249	7589741	12775342	12629520	16530276	28224400	14826611	21948744	37407136	17038088	18473534	15118423	10462568	12814368	13388788	7003580	14707164	11894855	16163881	14910495	14797768	16729088	19070186	15892590	17871642	19292074	18374616
13	13	4	1	0	0	247.0850064109	NA	NA	NA	NA	2091011	NA	1989293	NA	NA	NA	3915390	2690806	2285577	2880214	2332120	NA	2322075	NA	7096245	5912058	8146793	12335549	6472327	10826594	10875860	5545744	5937234	12973704	9742209	13180495	13526555	5832661	16776221	11028088	13666905	14762594	11541005	17404486	16238373	17346218	17901906	17689060	18715160
14	17	3	1	0	0	247.1213919172	2173318	2317670	2991078	2620805	1879190	2111775	NA	2398898	NA	2905326	3773073	2621961	2995100	3197160	2573034	1845315	3242158	2691667	7296969	7891982	8981373	15296979	8719004	13522807	13407211	6510372	5172839	10184350	8035223	9360998	9790001	4458986	12766260	8324750	10353263	11079289	10841636	12448348	12884795	12568256	14636393	14352891	14152238
12	8	6	0	0	0	248.0326364894	NA	NA	2236855	2213866	NA	NA	NA	1896579	NA	NA	2328953	NA	2357388	1894338	2349639	NA	2078985	1952297	5260242	4829433	4326788	4413954	2356784	2940563	5570594	2192941	3147899	8768720	8480176	11990166	11550809	5425156	14567031	7505600	12649632	9839805	10323051	13665443	12228983	11521278	11419556	11765815	13516910
13	12	5	0	0	0	248.0690219957	3692884	8513077	11291081	9564925	9869831	9330692	7092129	7790998	7538895	9774573	12925325	8110735	10327968	11203541	10802394	5168667	8844956	5594940	17365990	17867276	13441945	22208536	14489797	18142632	32243256	15686466	17147536	29779174	26224070	34376876	33955952	15899673	42263184	24748246	37242040	36107476	34587776	40539324	40241548	35735828	34532284	36441168	39382148
14	16	4	0	0	0	248.105407502	11982438	20933190	28431836	27420432	27588122	23323670	21378484	19383208	18120930	27492864	31322528	20321954	28001204	29533160	30069996	14564397	20486832	17273678	36652028	39455264	32177070	77744176	49239260	60247484	110360144	53300056	59649700	71974144	59194844	69622976	72745096	35100720	92816040	59379948	80549072	78361832	77149336	88716496	95345064	84113704	74496976	79346792	86383776
13	16	3	2	0	0	248.1166408903	NA	NA	1941986	2681367	NA	NA	2507705	1834670	NA	2220551	1970214	NA	2922682	NA	2681843	NA	NA	NA	5274114	6342695	4390580	10618934	6301921	7589829	7160406	2927454	4362412	5441796	4679650	6040266	5945485	3436342	6546605	5475572	6004948	6824691	6945441	7701721	8970668	6722355	6138842	6979181	7249572
15	20	3	0	0	0	248.1417930083	9668216	16684632	22013422	19967780	20164140	17490986	14717382	14278587	14639348	19046932	23531956	14378678	21660616	21650428	22836480	9986111	16235202	12599137	28226576	31349300	23387074	77994056	47961328	57732564	116225640	57457516	65605308	54156564	43707888	49237208	49684636	24780868	58684092	43163908	58598628	55883012	56030384	62235880	67299768	60750148	53881832	58535036	58772660
13	15	4	1	0	0	249.1006564751	1879508	1968437	2141408	3016234	3827244	3036700	NA	2611115	NA	2527778	4025790	2531018	3802585	2655991	3427837	2106019	2278590	1978199	6097981	6803522	7168493	14325402	10919721	10561556	14353604	6574489	8034548	16498540	12959792	16388913	16345834	7725188	17552680	14378844	16320315	17145710	16203551	19984216	20159518	15622056	15664716	14024416	14653212
14	19	3	1	0	0	249.1370419814	NA	NA	1831155	2721342	NA	NA	2164936	NA	2361334	2499510	NA	2001886	1812717	2260746	2813201	2000950	2456786	1959147	4052562	4428886	5152770	11954865	8337727	7396906	8818395	4597678	5622537	7184259	5453894	6158664	8475393	3689625	8537407	6765939	6829394	8546182	7490871	8591216	9823286	6617536	9299555	7797495	6342964
12	10	6	0	0	0	250.0482865536	2416688	3712530	3716050	2881585	3459884	4789264	NA	2017565	2201428	3594288	3876041	2762207	3040492	3121139	3903740	2004617	3762363	2328143	7402090	5694545	8713240	13627632	7888739	10152534	13638436	6420935	8182061	10807749	12742256	14868873	15845690	9032899	15728531	13793718	13673875	17758684	15763855	16789960	14753410	15189518	19546288	15926597	20545926
13	14	5	0	0	0	250.0846720599	9989699	16527909	17625574	16542533	17953344	16659491	13171128	13346736	13339879	17096260	23166428	14815987	19705856	20678662	20250896	10273820	13261519	10631010	26722432	22640228	31662126	52129032	29378938	39072364	75619128	37191644	43381572	47337948	46256776	49516960	51885392	29580506	53241772	50439628	52136364	60193268	54413736	58288608	57155228	60665380	70525128	60526940	70173088
17	14	2	0	0	0	250.0999281936	NA	NA	NA	3106126	2347592	2929707	2045248	NA	2337775	2025037	3706853	2539388	2885897	2813199	2205976	NA	2372183	1877738	4028552	4651117	5163063	3076113	2007554	NA	8151878	5028325	3552588	4133863	4506256	3579050	4538715	3214819	4514742	4339159	5017012	4633598	3870129	4338410	3907492	5097008	6533329	5115750	4998055
14	18	4	0	0	0	250.1210575662	14342741	19097144	23149048	23370586	21217876	21645366	18856394	17342404	18054394	22443608	29171186	18922248	24453142	27322394	26394916	13158446	18597602	14446453	37169300	31440506	43563076	108535072	60840336	76173952	177748816	88707056	95851352	79364592	73204384	74531256	81298792	47725808	83650496	84645352	83696064	99473928	85785024	87513592	91012784	96452160	117989600	101024112	113533368
15	22	3	0	0	0	250.1574430725	6316136	8973898	11035148	9497453	11215463	9303114	8218078	8619991	8516877	9444973	12091909	6827293	7714858	10693678	11088183	5305921	8650486	5883785	16880810	12909197	19441752	44129588	24572326	32459416	82033512	41910280	46728048	28674572	23802546	24254926	25288062	17585414	26386396	30547452	28029400	31515172	30052824	26413584	30641866	33410646	40296696	34738572	38072780
12	13	5	1	0	0	251.079921033	NA	NA	NA	NA	NA	NA	NA	2062787	NA	1898869	2792714	1921835	NA	2395684	NA	NA	2026861	NA	4711633	3635606	4851838	12931973	7302617	8294611	10295748	5387311	5039010	9825373	8976619	10273823	11268039	4863294	13974080	11052110	11095082	10511497	10812479	13536376	13319462	15833268	15962962	14556137	16989230
13	17	4	1	0	0	251.1163065393	NA	2030389	2063884	3267203	3202677	NA	1817308	NA	NA	2719114	2521759	1966656	2506059	2016568	NA	NA	1799937	NA	4556007	4322475	4908691	18074524	7768047	12108010	14405083	4917828	5481912	9273461	9243906	9675830	10760158	6058325	13396568	9713765	11429953	10657953	10427479	12971153	13864254	14935244	16423786	14138369	16007239
12	12	6	0	0	0	252.0639366178	5215804	6335520	9766412	7663513	7754372	6798414	6398938	6113239	7603467	8302248	9965113	6428004	8377453	9568323	8979793	3915304	5761805	5356948	13560099	11997897	18115790	21764612	11023929	18499388	26749006	11528322	12805122	21755614	17217362	23781024	23509566	12214692	31046870	18170576	26427050	26332960	24483544	33087250	30057396	27949892	30383584	25871990	30330562
16	12	3	0	0	0	252.0791927515	NA	2570024	3355157	2235426	3512717	2430550	2838498	NA	3184659	3542192	4180034	3438444	2166646	3753548	2328665	2337200	1858837	2118300	5670701	6055634	7659224	4891662	2702146	4775750	10764376	5328523	3745547	9416425	7170396	8798889	9497161	5673902	12094688	7285978	10578613	9816874	8780515	12979997	11920317	12378957	11971049	12727937	12405452
13	16	5	0	0	0	252.1003221241	12279375	15937075	20735520	19986350	20747928	19803234	16647661	14200810	15489310	21371580	23980622	16567161	21015682	24263768	24343910	9913403	15650593	13271976	32111930	27687646	38767844	67416600	36744784	56514388	107274344	48891032	52529176	73869048	64882536	74270392	82070104	42910140	104639728	61053672	88088256	92053304	83402480	107339560	110396360	91915096	107619832	96921232	104195800
17	16	2	0	0	0	252.1155782578	2271831	3995195	4254761	3635639	3821217	4678762	4547062	3165427	3817766	4405445	4290135	4631938	5256331	5185632	5351278	3542595	4364586	3620784	8983875	7965927	10270958	7423014	5133913	5339485	9209968	3743649	5150242	6062337	4611955	6443201	6190688	3422149	7272697	5084914	4934861	7152451	6313212	7410998	8850390	7666022	8410626	6701210	6805220
14	20	4	0	0	0	252.1367076304	6122082	8503878	12655156	11884483	12241581	10592374	8002049	7731198	8159538	9899729	15265378	9224078	10944663	11272300	12780921	5405775	10315573	7117244	22117712	18535154	26295546	61989428	36683368	51083112	122593408	57197744	61724720	60569360	50407296	55490256	60172908	34984400	75459848	50940672	70401752	72023888	65773320	77463360	86672352	75613048	83043856	78177960	78538480
15	24	3	0	0	0	252.1730931367	2406901	3008089	2847816	2869719	2511297	NA	NA	2444562	2284870	2626790	3609207	2007459	4102317	3647104	3183502	NA	1875145	2396496	5436262	4083720	6634257	8430667	4139645	7516033	19406998	8559812	10110022	8375079	5483927	6925543	6733446	3772905	8310048	6339864	8074994	8298346	8217891	9259869	9873404	8768396	9911848	10081984	9955083
12	15	5	1	0	0	253.0955710972	NA	NA	NA	NA	2069961	2091141	NA	1974028	NA	NA	2924938	NA	2173640	1939077	NA	NA	NA	NA	4046747	3061279	3249733	9883819	5898431	8403403	8938240	3191291	4582536	8807816	7563743	9457991	10198238	4711984	12385173	7948666	9880915	11463135	8793499	12757462	12050025	11701756	12655765	12078381	13458813
15	10	4	0	0	0	254.0584573094	NA	NA	2008026	2233620	2055279	1942686	NA	NA	NA	1966578	3113916	2466299	2209281	3593127	3361465	NA	2264177	2016236	5356529	6470996	4259737	4474669	NA	3291703	7664014	3773008	5357290	10155020	10599496	11171786	12497752	5846168	16120365	8350718	13731799	12381304	11064375	14619762	13883641	12810382	11484964	11929534	12706835
12	14	6	0	0	0	254.079586682	9296485	15935051	26710630	18574368	40862460	17260714	12339757	14690350	22222174	16469822	51345096	14428167	16662798	19972274	28772804	8271972	30625660	10777592	15507965	19263328	16175526	37877564	25490224	29281348	41833884	19335518	22504696	40229916	38829140	45104088	47759208	20588198	56570428	33787916	48722916	49321096	47240260	55448704	56338696	44251292	39602996	44198860	47709216
16	14	3	0	0	0	254.0948428157	4020589	6220372	6573678	5945897	7730948	7168691	5523510	4826678	4373863	6957895	9335505	5612049	7308055	8316092	9408974	3360364	6491013	5366272	10452487	14063465	11343279	12461893	6701370	9060430	19285414	9875815	10633473	14993445	12485727	15466466	15577968	6661807	19268166	12023830	16810992	15426706	16286800	17656972	19310866	16860326	14018365	15416279	16993324
13	18	5	0	0	0	254.1159721883	5691001	10401375	11837050	14168117	13935376	11499710	9042497	8684610	9908595	12913491	15053533	10488861	13013283	11960519	14466522	6805624	9664401	8197132	15646228	18816886	13049276	53086036	33944392	41729116	98690488	49916276	54574352	74378288	67366000	71797744	80031616	35911356	97301080	62308388	83444736	89793696	84051040	91251864	100935968	77482168	70339400	78752744	81611832
17	18	2	0	0	0	254.131228322	4319873	7319655	9733762	9427006	10424088	7725255	7264842	6052939	6771580	9628508	12489446	8085543	9405740	10344656	10362338	3995776	7412634	5534741	10574366	14975871	10255814	11427677	8658257	8470630	13482431	6715774	6445336	10465341	7082615	8785915	7633801	3121351	9478752	7847983	8826888	8926379	9174122	10141861	11253035	9025728	8341335	8505328	9618501
14	22	4	0	0	0	254.1523576946	2428556	4318834	7021710	4750923	8121125	4824275	2990166	3960406	4986248	4395881	9155315	4794931	3301177	4601564	5912559	2250123	5389734	2241313	6322219	7867276	6737875	16062315	9634654	11988083	37897676	19556746	20600102	21324876	17714308	18973704	19447702	9796308	24947310	16988220	22424598	23604410	23401592	23061684	27212090	22968526	18436964	22236158	20286548
11	12	7	0	0	0	256.0588512399	NA	4000894	5255367	4549807	4243834	4292878	3394952	3163021	3024827	4123357	4806496	3495091	3674038	5138219	5306945	2746792	3545332	3854692	5820128	4264449	7092357	14965882	8754222	11479381	9066229	4954433	5477877	8412510	9431393	11111705	9291926	5504429	10049451	8241488	9874727	11258359	8899003	11919865	10091107	9967102	12686479	9691435	12638603
15	12	4	0	0	0	256.0741073736	3065246	5206663	6107344	4456120	5979523	6837527	4332177	4191382	6427588	5690854	8385385	4788925	4640703	6699316	6640714	3100848	4915709	2408300	11583209	9790474	14738062	12185733	7174201	8380767	23456512	12415563	12461566	17127784	16228715	16910628	16512160	10090423	18915254	17593690	16359730	18561538	17031622	19933700	17307246	19723784	22933658	18880822	22514070
12	16	6	0	0	0	256.0952367462	5537450	6553234	9574108	13287621	8579983	6496035	6313629	5501090	6666192	9962483	8650614	6736586	8487372	8510784	9212503	5777596	6046218	4769401	11752183	9430039	14812828	50830484	30076998	38609260	55671568	25988696	27974156	38531448	40804728	42504496	45118640	26383302	46323652	41530728	40892736	52423184	45681108	46180884	44637820	43589144	56242344	49336644	54251940
16	16	3	0	0	0	256.1104928799	7661234	11155099	13268709	11745486	12248984	11885868	11297446	9893034	10894809	13724668	16929662	11435219	14196181	15301961	14878304	7877829	11041810	8972417	21548800	18453536	25499302	25861278	15751248	19067256	37026584	16303714	18473494	19542402	16275843	16050492	15535289	10753999	17498064	17696116	16464203	21146140	19069408	18387486	17649288	20438562	23521460	21315918	23996848
13	20	5	0	0	0	256.1316222525	2624189	2859942	3540977	5037787	2396325	3169336	2777778	2942135	2311909	3405577	3984780	2898656	3358690	3148629	2954860	NA	2306335	2139534	4786446	5317677	5128371	20466860	12579934	15733125	41835304	20291184	21770788	20869520	23269776	21422410	23823560	14220253	24973278	25462146	23058778	29045290	25395696	24037932	26291862	26363440	32977090	28381534	30374334
17	20	2	0	0	0	256.1468783862	7724742	9055919	13069050	11345124	11357102	10846529	10849978	8919231	9757165	12278802	15819669	10204393	12606956	12940638	13666933	6899417	7652392	7021719	11953944	12970038	16953020	19678390	10608744	11952527	22410034	9792121	11009582	9963931	8869275	7891286	8390865	5381095	8609769	10691981	9022820	10605110	9128442	9216568	9213601	11615804	12813517	11823464	12940745
14	11	4	1	0	0	257.0693563467	1815235	NA	1922574	NA	NA	NA	NA	NA	NA	1999683	NA	NA	NA	NA	NA	NA	NA	NA	3872105	3954792	5682445	4933685	2297031	4158455	8360381	2624715	3035532	8864794	6406656	8965075	8440647	5159498	12607101	8134668	9763811	8155338	9351313	10556624	10552620	11964617	14896984	12936180	15607899
15	15	3	1	0	0	257.105741853	NA	1844674	2800676	NA	NA	2337900	1979873	2093544	2163732	2464858	2707929	2352695	2440760	2596755	3148204	NA	2228316	2041797	5633409	5717631	8037668	11125582	5116639	7351823	13446615	4712675	4417188	7286835	6530584	7710189	7886689	5013602	8433815	6379046	9999356	7175908	6874284	8319210	9662790	10643683	11647858	9678862	14230645
11	14	7	0	0	0	258.0745013041	2133236	3224800	3560281	4389232	4426794	3315619	2359571	NA	2083655	3522734	4410410	2598290	3512721	2670804	4524271	NA	3085213	2215040	7730166	6072532	9715608	24756724	13095267	18454172	13097097	5189977	5605159	12738265	11145890	15486610	16931326	7577834	19772756	11144908	15578786	15529889	14708587	20248492	19448824	16688025	18771494	19220162	20287278
15	14	4	0	0	0	258.0897574378	6678781	10344168	15325026	13321593	12031027	12384684	11762460	9876773	9279056	12974263	17172530	10247579	14843546	14582237	15657720	7340323	11691174	7298313	27147264	26022110	36133796	33686012	17087852	25355942	49922196	20861794	22607666	29120228	25726636	30844572	32246280	17498356	40889696	24566486	35270316	33234860	32890742	41283512	42906628	41743268	45020720	40920780	44992312
14	14	3	2	0	0	258.1009908261	NA	2194927	NA	NA	NA	NA	1899811	NA	NA	2297918	3834682	2487458	2298017	NA	1934207	NA	NA	NA	7820295	4954852	6954922	9986566	5141877	6078127	5383837	NA	2704697	6110444	5988020	5114020	4978192	2771964	8161639	4046047	6028981	5192628	6058367	7412671	8336396	8997804	9227832	8824533	8760130
12	18	6	0	0	0	258.1108868104	1798921	2995189	3057519	10676614	2850368	2396088	2419369	2317618	2816348	4433604	3523136	2360489	2863783	3013097	4092933	NA	2586802	NA	5687310	4058858	8751024	27642380	14375291	22453942	25845924	11430768	11867967	20700914	19685050	21782188	23568918	12397826	30868846	17388262	23430844	26062780	23125894	28221382	29883412	23526324	27876928	28989148	28258120
16	18	3	0	0	0	258.1261429441	12638993	20492028	22905720	22760848	23508042	23030210	19667762	18170170	17090150	24234190	30859338	20815282	24601264	28359154	28707598	13557048	18753724	15829278	35961880	35279092	46148536	57922072	29609350	44373696	73289904	32465786	33728328	33593084	25327300	30025398	30820896	17146124	39812472	25148144	36642504	33636296	31268752	40054736	43693088	42353596	44889676	40081128	43710292
17	22	2	0	0	0	258.1625284504	9055014	12359442	14568333	15801766	16911456	14451159	11411271	10917200	11239034	14778596	17451104	12543433	14489288	17175048	17681188	9068877	12315857	10294580	15570991	14880010	19538898	22659634	13606302	17673944	29882568	13539218	13418338	13126423	9515741	10641103	10699322	4991781	14290324	8820490	13061856	12620769	10945451	15198187	15891512	15729624	15978084	15461121	16926574
10	13	5	1	0	1	259.051991723	NA	NA	NA	17967048	NA	NA	NA	NA	NA	6171918	NA	NA	NA	NA	NA	NA	NA	NA	NA	NA	NA	NA	NA	NA	NA	NA	NA	NA	NA	NA	NA	NA	NA	NA	NA	NA	NA	NA	NA	NA	2010214	NA	NA
14	13	4	1	0	0	259.0850064109	NA	NA	2442926	1816028	1987726	1882489	NA	NA	NA	NA	3824283	NA	3087626	3422772	2435922	NA	3067645	NA	7678606	7969098	8905263	10031293	7500810	8959309	12484450	4032497	6001101	13013412	11134287	12413275	14185662	7531412	17791030	11607447	14716268	15479428	13819473	18250386	20033234	19054196	20109566	17824156	18627086
15	17	3	1	0	0	259.1213919172	2702148	NA	3307972	3521011	3061924	3382030	1917050	2255749	2384046	3697465	3681969	2545700	3523105	4296778	4131688	NA	2464275	2216304	10530470	8899424	10376775	17177816	9522210	13312358	13664124	6756873	6349798	10458558	7872360	8294773	10202328	4458925	11904081	9110961	10261894	11302558	9949803	12516013	14132972	12891791	15420696	13361590	13881897
14	12	5	0	0	0	260.0690219957	2260065	6816080	9128954	7487039	7822569	7224902	6450605	5764537	4524769	8504717	11163906	6686334	8214394	9431691	9343915	3880859	7083347	5741483	17387802	17411510	14651579	20840316	13603494	16727027	31297072	13807743	16991336	29477988	26520562	30805018	32350068	15220275	42115852	24766550	36889644	36406620	33252650	41911660	41683356	39139652	37284812	36678760	39619812
15	16	4	0	0	0	260.105407502	12091253	20861796	28139536	24828502	26845438	22781532	21395394	17827278	18502390	24872356	32728344	22459030	28368784	29363874	29939650	14175664	20139368	15103424	42574132	42939852	35037396	70694808	42353344	52304908	93853256	43554968	48434304	55262332	45534220	52091956	57737100	25841228	68870952	48930928	63484996	64435572	61830468	71267720	75086264	70572384	64330724	66829444	71277824
14	16	3	2	0	0	260.1166408903	NA	NA	3016727	2066524	3197446	1967458	NA	2528726	NA	2028459	2883872	2039453	3486360	2769064	2573257	NA	2230896	NA	7145275	8206292	6429403	11901854	6531782	9325588	7168083	3400350	2558088	8084102	4347411	6815291	6761366	2313044	8210225	5430393	6362190	7342462	7022414	8625553	8448449	8144231	8128494	9002124	7975174
16	20	3	0	0	0	260.1417930083	15770506	25525114	32559142	29037164	31478038	28450418	21776344	20102628	21222156	28390842	36271408	23327404	32638888	33478328	34596824	13088197	22820224	17663446	37339468	40330724	30707948	77273008	47633112	58592292	100947560	47102128	50642072	46509208	33934372	37493836	41209768	20358758	48636740	35676300	48055392	47170960	45319520	50947492	55179732	51169656	48684032	51973280	54443288
17	24	2	0	0	0	260.1781785146	5119391	8113039	10086460	9655939	9507116	8832647	6296558	6344699	8081186	9815506	9896262	6378180	10502079	12306126	11123694	5230043	7762326	5687277	8394083	8514042	7540996	15177675	8379120	11459647	21208704	10520775	11432114	9997490	6811709	7814248	9516993	4030590	9543518	7412902	10360954	9518507	9536891	8740287	10930670	10188180	8971291	11252921	9528627
13	11	5	1	0	0	261.0642709688	NA	NA	NA	NA	NA	NA	NA	NA	NA	1936005	NA	NA	NA	NA	NA	NA	2088374	NA	2862774	3637551	3672405	5737547	4906320	4365480	6006541	3254554	4277521	10420017	8783522	12400358	12359224	5022945	15105523	9269029	12760825	13253696	11918355	15503448	13814906	10819618	10401447	11103046	11538374
14	15	4	1	0	0	261.1006564751	NA	2426277	2810217	2065606	2605415	2114229	2937879	2036262	2720588	2883356	4583822	3109652	3787790	2948614	3430953	NA	2406093	NA	7404494	7951430	7818093	14156389	11126121	11169473	15272232	6730547	9264938	14806860	12285627	15281920	15366738	7425274	19742222	12136256	17692436	17524828	16386094	19507316	18396308	16106557	15461058	14465889	15781857
15	19	3	1	0	0	261.1370419814	NA	2688954	2456959	3567581	3800445	2160203	2749997	NA	NA	3313204	3823525	3105324	3178789	2468125	3789375	NA	2498531	2340405	6707687	6646878	6492038	13769343	9457026	9981659	12277059	5961035	6682947	8439654	6741717	7361307	7935596	4218643	9480746	7389019	9668398	8764535	7991370	9787535	10685616	8363097	7836382	8352636	9211900
13	10	6	0	0	0	262.0482865536	1938652	2736079	3255211	NA	2630327	2645496	1888853	NA	3070346	2892028	3424490	2826618	2599538	2520403	3136120	NA	2711577	2329573	5837904	5437608	8298478	7730455	5043193	6268251	10012650	4930997	6400441	12887550	13502801	14483889	15265019	6965132	17150168	11979251	15753670	17117990	15497979	20599618	16588628	12994304	16802178	13532705	16130728
14	14	5	0	0	0	262.0846720599	8060914	13021156	15310017	14006069	14917070	14826254	12273771	9217660	12120992	13276820	17934850	12229522	15240330	15547242	15907983	7541312	12339759	9367163	22349416	21775038	29804038	37223728	25411602	28121460	62266372	31940046	36106704	47006232	42963308	45822412	50799892	24198054	52533492	45237772	51788256	59013952	52247320	61225820	56119152	43994908	53973404	44810812	50905796
13	14	4	2	0	0	262.0959054482	NA	NA	NA	NA	NA	NA	NA	NA	NA	NA	3492873	NA	1880721	2187377	NA	NA	NA	NA	5466736	6674630	7378446	10066234	6888986	7570301	6685198	4020693	4531674	7382561	7655795	7962068	8717598	4465070	9261308	7515670	8621545	9352009	7300895	10290022	8471416	8169252	9061798	5814341	8092365
15	18	4	0	0	0	262.1210575662	15067143	26058746	29406424	28419916	29265380	28017444	23024770	20044434	22667190	27110060	35523096	22597546	29781154	34106240	31374502	15920726	23702086	17386130	39929472	39422680	50574880	99261776	65783852	72159632	148839456	75525608	88355304	77513264	65995140	67625448	74450224	37624768	75385104	73037352	74725880	93002592	81165104	88750968	88022920	72294200	84091320	73065048	80806624
13	13	5	1	0	0	263.079921033	NA	NA	2649127	NA	NA	NA	NA	2249695	1953025	2212121	2907523	NA	NA	2183643	1814018	NA	NA	NA	5763856	3130181	6321837	12096526	6283978	8125495	12986098	5224054	6362248	11750644	11330601	10872998	13072360	7565919	14326760	12189929	12586172	15988277	13895181	14107222	13604441	16331272	19254408	16108839	18847158
14	17	4	1	0	0	263.1163065393	1825361	2735686	3689277	2394441	3220569	3070090	2520035	2345973	3079704	3564080	4055194	2983733	3442475	3232754	3240217	2040234	3310262	1983484	8503593	7623005	10485958	22335530	13304547	15307857	17889038	8886415	9608353	11985166	12670018	12514497	12224514	7102073	13561860	13945092	12247255	14390864	13205033	12568178	13753972	14277156	18035876	16278850	19299794
13	12	6	0	0	0	264.0639366178	2523524	4887675	5920139	5703212	5651637	5046745	4312364	3312449	2913377	5857180	6897923	5117095	6416796	6081611	6485364	2988775	4906253	3930446	10502070	8629194	12803922	20845288	10636671	14520055	27265502	10376988	13012796	20258764	18613988	23259006	22741688	14092566	29183706	19604420	23689110	23085350	24269058	28158286	28185920	30557428	33322866	29046800	33839272
14	16	5	0	0	0	264.1003221241	12111002	16663697	23425442	21941316	22258380	19656688	17385794	14489431	15481976	20598708	28792602	15887551	22651316	22360162	23828874	11084541	15634212	14776165	34151376	26976226	39549804	85418752	39493016	58586896	144155136	58094388	61167444	64530408	59836160	66946968	67332816	43397424	84774648	63798240	76447664	72114496	70656288	84549992	90342752	95823120	101246864	91891752	106465472
13	16	4	2	0	0	264.1115555124	NA	NA	NA	NA	2153683	NA	NA	NA	NA	NA	2564386	NA	NA	2134505	NA	NA	NA	NA	5482455	4295146	6022515	11809548	6013857	9475865	9134594	3142974	3928414	6638577	5363463	5171106	4884700	3689272	6794496	4790247	6768058	6020428	5268775	6019443	6372709	8935704	8002454	6986804	9658571
15	20	4	0	0	0	264.1367076304	12691631	15981734	21397944	18740316	19417826	18208774	14664025	14548846	15445134	20375500	24264498	15484119	20017612	21573752	19962274	10897171	15413051	12097404	34917352	28319738	40590212	120668960	55422388	78214952	207806992	85046096	89864048	66381828	56477464	61679540	64359148	41849164	80834320	64642040	71622608	71803232	68837688	76292488	87639416	92939560	98256808	92686408	103106784
16	24	3	0	0	0	264.1730931367	3417285	6635708	7469519	7686259	8733434	6302749	5116272	6347653	6425253	6063076	10611530	5013743	5866468	8131728	8879545	4640042	5620050	4157843	10249218	9171986	11826078	25785146	10724812	16832326	47821360	20642664	20799368	13173790	10276658	10938320	10087177	7554404	13446959	11821077	13621223	13311355	12718423	13491618	14609812	16008519	17760196	17072226	19351802
13	15	5	1	0	0	265.0955710972	NA	2899944	1911891	2254028	NA	1949153	NA	NA	1969892	2460741	2510504	2531414	1930313	NA	1886986	NA	NA	NA	5962884	5382773	9018911	15052270	8302685	12031456	13868277	5579242	6106648	12177104	10368456	12385921	13653426	7349238	17533434	10495687	15387290	14191684	15737891	19594352	19234900	17201162	19653252	17967908	17920962
14	19	4	1	0	0	265.1319566035	NA	NA	2006058	2471524	NA	NA	NA	NA	NA	NA	1970495	2136430	2717793	2041718	2124322	NA	1851062	NA	5358749	4721293	7157816	15304201	8691831	10784251	13931793	6467076	6196786	9093867	5759459	6831260	8248782	5125136	11114005	7608035	9986741	10646624	9008191	10656909	10479727	10239014	11697825	11043648	11671518
15	23	3	1	0	0	265.1683421098	NA	NA	NA	NA	NA	NA	NA	NA	NA	NA	1882071	NA	NA	NA	NA	NA	NA	NA	2950326	2183077	2955090	3092773	NA	3134741	2965293	NA	NA	NA	NA	NA	1865192	NA	NA	NA	NA	NA	NA	2279593	2706315	NA	NA	2235484	2672634
12	10	7	0	0	0	266.0432011757	NA	NA	NA	NA	2332082	NA	NA	NA	NA	NA	NA	NA	NA	2170178	2346992	NA	NA	NA	3628316	3311597	4291255	6673082	3723524	5155475	5786067	2899331	2787262	7503258	7260278	10803530	10841204	4500638	12485852	5853586	9903460	9880359	9128712	13382488	11635500	11786981	13311327	10350077	12812963
13	14	6	0	0	0	266.079586682	6992195	9895230	12982915	14041426	13178826	10796240	9054746	9487410	8288591	12127443	15938611	9957867	14105308	14394714	14335624	7273403	10185752	6531663	19235126	16168197	21770448	40655060	22076190	33483950	60573680	24670364	28437720	42413492	37444752	46366052	47935632	24364728	62174456	36360620	52348288	55904068	48125732	66291572	61057864	56617728	64294268	59330072	65703616
17	14	3	0	0	0	266.0948428157	NA	2453063	4831373	3966301	3850708	2710234	3616547	2347580	2789977	3833054	4423229	3107829	3105511	5133156	5223058	2131652	NA	3294809	7465280	7552272	9370843	6696673	4455721	5591225	13848571	5734055	5557475	8213953	6064796	8248689	8549531	3051715	10805509	6315449	10137995	10410831	8558384	9756545	10100564	9936653	11065734	11488805	11764427
14	18	5	0	0	0	266.1159721883	11460953	17080660	20967066	25071978	20344802	18054376	14581297	14466121	15950182	21499116	25900108	16876036	22003444	25187698	24536736	11349969	16956464	12135526	36098384	33117470	39510248	98740464	52884280	82181320	204384272	85539000	91503856	100044240	86109352	96529792	103272616	55248596	131888408	89711048	116598168	125085536	112944960	139044752	143600480	133868320	146386320	137113136	146124512
13	18	4	2	0	0	266.1272055766	NA	NA	NA	NA	NA	NA	NA	NA	NA	NA	NA	NA	NA	NA	NA	NA	NA	NA	2731351	3531558	3669746	6156538	3716417	6320336	3897876	NA	2119418	4907994	3679923	3036809	3895987	1957210	4874526	3017170	4051364	3876201	3256650	4276122	6450541	5554983	5904288	4787262	5362405
18	18	2	0	0	0	266.131228322	NA	3653982	6366372	4347253	4471275	3968241	3798074	3832915	3428976	4947702	6571605	4357134	4765951	5673340	6338730	2932443	3404346	3800688	8214874	8604968	8501492	6295805	3667779	4980435	5912087	3375809	2173181	4922333	3626166	3424140	3368374	2875613	4758305	3686869	4055719	4910444	3912013	6010782	5671792	5244202	5299107	5632065	5439720
15	22	4	0	0	0	266.1523576946	3667311	6175595	9041585	7982467	7813113	7416063	5888072	5797473	6011261	7143684	11227235	6226460	9025293	9797001	10959543	4382696	5689416	5197950	17709416	14740790	18143492	56695052	29254482	46619876	119089192	49150160	55106828	44019180	34917572	38423964	41550020	22367980	49214768	37224932	48956856	51492732	46581596	52311980	57658240	56871736	59198900	58306128	60157688
12	13	6	1	0	0	267.0748356551	NA	NA	NA	NA	NA	NA	NA	NA	NA	NA	NA	NA	NA	2392802	NA	NA	NA	NA	2029044	2894756	3668367	8511436	5819374	7976840	6982393	3245660	3676069	8327337	7337830	9000024	9128826	5381000	11464711	6007970	9578612	10106449	9027125	11648648	9676363	10797576	11109503	9535774	12092876
14	21	4	1	0	0	267.1476066677	NA	NA	1954862	NA	NA	NA	NA	NA	NA	NA	NA	NA	NA	NA	NA	NA	NA	NA	2918696	2584789	2635203	5997572	4165666	4574654	6263602	2881424	2099930	3831521	3842971	3658384	4533170	2156733	5043265	2475738	4029100	4720266	3460463	4361922	4898436	4988481	4709048	4327767	4610565
12	12	7	0	0	0	268.0588512399	3059456	5784064	8505210	4752503	6991069	4772295	4095750	5071651	7241276	5438985	7454050	3658541	6149147	6471785	6505883	3475085	5655330	5166414	7269041	7325247	7212619	14220992	9470138	11979361	13393407	5344794	6703216	16712602	15030840	19415880	21071458	7436373	23827220	13932436	19880806	21304668	20110658	24526232	21492044	16957708	16501633	16667679	19942614
16	12	4	0	0	0	268.0741073736	2057993	3724298	3790724	4234625	4736232	3727825	2866448	3690029	2553413	4608020	5884268	3476791	3203110	3824242	2827429	2549910	2894636	2544728	6866108	8030794	7703126	6545612	3947717	4634732	16412172	7316005	8094331	16223142	11376196	15821652	16744046	6988896	19225376	12154783	16913266	16731496	16641359	20159908	18780504	17576216	14537613	16067627	16256225
13	16	6	0	0	0	268.0952367462	11248150	15566359	21543826	24137360	21851382	18297310	14850846	14362938	13764179	21174818	23310714	14810950	21146676	20073088	22348722	10243235	14649658	12636518	20256460	24685144	22197862	66227932	43538644	49726076	111971872	54763060	62358156	93139896	81965648	96564064	104691328	44928112	124762928	77875120	105253760	114339192	102968672	126102968	123810152	93565224	89584544	92591160	98972912
17	16	3	0	0	0	268.1104928799	5115936	7078433	11006875	8890010	10828031	9154025	9529127	7595332	6881373	10862124	12382597	8825680	10756158	9874058	11519933	5897901	8633668	6194032	12450518	17054306	16391792	13454055	10957024	9757319	21138984	9237054	11770518	14506945	12511839	13527920	14182026	6043771	16356156	11548603	16884622	14771589	14820716	17798594	17070452	14319925	12041130	14392391	14343422
14	20	5	0	0	0	268.1316222525	6708781	8725037	12410793	11795112	12622093	10399222	8352565	8243538	9643626	11817530	13289875	9134943	11811917	13022872	12412875	6423227	10191186	6121854	16301797	20204144	18155136	63753976	42821872	48272024	152153664	75791952	85254824	91517904	79450736	85676928	94033560	44878984	112720720	77359048	100223904	109686168	100699520	110456272	121680264	92475720	86422456	93246552	95081744
18	20	2	0	0	0	268.1468783862	5365302	7880247	9967539	10025650	9046296	8289792	6168383	6898524	6497908	9787973	10860957	6570857	10853463	10139298	10323925	5367492	7247196	4858248	7880432	13523579	9046666	9437955	6617851	6792866	10583621	5498969	7481008	6546398	4930170	5386636	5663398	3559061	7823194	4934616	6136746	7183778	5944201	7257567	7594385	7174482	6154694	6712932	6915867
15	24	4	0	0	0	268.1680077588	NA	3149380	2923457	2362048	2838310	1895182	2821965	2197097	2942850	3124307	4030380	3038584	2205030	3628720	2843107	2269393	1886058	NA	5570815	5841034	5433497	11333396	7546122	8003250	29797974	15281767	17992384	13494254	10859145	12225436	12987062	8222885	15620970	12366824	15088570	15566258	14009753	15238640	17600928	13431138	14339031	13157493	14063916
16	28	3	0	0	0	268.2043932651	NA	14489179	5837784	NA	NA	5394982	NA	10595713	14347929	NA	NA	5618065	NA	4779209	4450299	NA	NA	4784045	NA	NA	NA	2474800	NA	NA	NA	NA	NA	NA	NA	NA	NA	NA	NA	NA	NA	NA	NA	NA	NA	NA	NA	NA	NA
12	15	6	1	0	0	269.0904857193	NA	NA	NA	NA	2149771	1900390	NA	NA	NA	NA	NA	NA	NA	NA	NA	NA	NA	NA	2639765	3226369	3122991	9425374	6238127	7497058	7002419	2742270	3551075	10704565	9157940	10089058	10306933	5820233	10557003	9363119	10297986	12010642	10861692	12910805	10531959	8491068	8945326	8843084	9066507
16	15	3	1	0	0	269.105741853	NA	1924749	3476515	2380344	3455893	2740848	1928873	NA	2157534	2693843	3416616	NA	2067562	3414814	2629202	NA	2473429	2334459	4748193	6635276	5793594	6344170	3976122	4316014	9606463	4811529	5212526	7664321	6638911	6421614	6731137	3297620	8601175	5715644	8257166	9677982	8330376	9351393	9951363	7600200	8478394	7502168	7948311
15	10	5	0	0	0	270.0533719315	2667483	2647008	3751568	2805691	3104528	3422685	2625809	2605617	2194758	3855710	4596912	2842766	3356025	4254614	3946189	3191932	3194954	NA	6057549	5737881	8836071	5637837	3646583	3927094	9830454	4313526	5521961	12819872	12160001	12664140	13269081	7107088	15061330	12866971	13814126	16571287	14490499	16081888	14163825	14417722	17062314	13374023	17181456
12	14	7	0	0	0	270.0745013041	5748456	7006958	8584350	8511433	9735710	8565482	8088607	6270527	7366484	8246125	11187903	8182941	8181128	9211812	8671451	3885962	6431321	5451899	11298908	10326951	13945846	37045468	22048390	25937990	31704136	15117253	16908344	30677424	31877138	35162460	38259816	18819616	38510948	33189292	32555390	42111912	37614484	42828784	37865348	30832458	39680444	36014680	39582496
16	14	4	0	0	0	270.0897574378	4323570	7920376	11776168	8347603	10594856	9411316	7807017	8207945	9733981	10145655	15582921	8784039	9829778	11585454	12894437	5965204	9903714	6005893	19559528	17131442	22723586	19021034	12067473	13784145	36074580	17476560	20301892	21733820	19327004	21469544	22000756	11695659	22581614	23311800	21180810	25744308	22680480	25095166	25429902	24112984	29329864	23044708	27198252
13	18	6	0	0	0	270.1108868104	5027583	9004805	8913078	25433058	9069111	9014018	8080439	6217303	8270699	15128454	10850007	7630006	10702241	10027965	10080499	5825953	7410289	6428819	14197879	12436417	16401424	66155772	38891168	46295136	109311080	57304032	61950036	76052944	72243248	76372344	84343944	47428156	88236416	79433160	79532440	103855048	86840240	89486352	91240352	74372968	97335768	85531256	95075136
14	22	5	0	0	0	270.1472723167	1824277	4552988	5510862	5208571	3801167	4077338	2698063	4237423	4226947	4344735	5541617	3802831	3814586	3480021	5939980	2190520	2941577	2403755	6417041	7034330	7063595	21671190	12183228	15622268	50603136	24839162	26187886	24553960	23797832	22114710	25502882	15655509	24865182	26035684	26284472	31081442	27763664	26297388	28899260	26255236	31590902	29530770	30784346
18	22	2	0	0	0	270.1625284504	7180063	10690341	13261016	11771909	11683417	10858276	9756760	8387193	10751885	11491241	13438715	8974554	12513733	13370335	13432086	6141378	8484499	6588085	9881756	9354212	12622902	16237859	9288391	7947400	15660174	7527430	8440953	7771637	4907091	5916065	6610093	4303457	5851050	6674929	6685635	7958511	7666652	7060537	7675848	6730129	8726018	8002206	7980903
15	13	4	1	0	0	271.0850064109	NA	NA	2502586	NA	2688712	NA	NA	1973975	2276969	2933800	2308215	NA	NA	NA	1850244	NA	NA	1846554	6501692	3937894	6087893	8667128	3268470	5999427	13135735	3695781	5772582	9498821	9412359	9522289	9260918	5274382	11195541	9085122	10416277	11197144	9216712	11727656	12580520	12536437	17100004	12257663	15894096
16	17	3	1	0	0	271.1213919172	2588540	2316805	4029522	2047892	2174177	4005533	NA	2802927	2060289	2585153	4392336	1904759	2997089	3203684	4033949	NA	2905109	1911858	7352150	6179967	8079088	11046932	4933009	7222622	11308948	4818624	5295425	6428386	5242659	7094414	5107091	3319337	6730931	6679775	6225074	6912758	6224614	6956870	8378053	6720658	9249024	8479132	9527918
15	29	3	1	0	0	271.2152923024	NA	8636864	3047824	NA	NA	9069020	NA	7082285	NA	NA	NA	4940217	NA	11200164	3059165	NA	NA	4708209	NA	NA	NA	NA	NA	NA	NA	NA	NA	NA	NA	NA	NA	NA	NA	NA	NA	NA	NA	NA	NA	NA	NA	NA	NA
15	12	5	0	0	0	272.0690219957	3690454	4207586	5276105	3794208	5604709	5054996	3910974	3702113	4544625	3800278	7441441	4437521	5877498	5687527	4666401	2681229	3532692	3306668	12323340	9702678	16159142	15530754	7175255	8971824	27019926	9751926	11635204	19906506	15767022	21010294	19767924	12312557	26644408	16856008	22347676	21785080	20244972	26917454	26238398	27991438	30371836	27443350	32858480
12	16	7	0	0	0	272.0901513683	2051555	4001263	3579351	11896111	4025203	3771938	3325516	2937199	2351743	6505700	4658736	2739232	4190984	5274357	5460016	2842522	3056802	2340539	7729692	6586661	11524534	39840532	18187366	29105728	33905320	12763526	14681620	28409818	27975166	32681862	33968772	17989630	43739080	26850266	33781676	35613196	32799228	40774240	41143760	37539232	41033740	39444648	47202688
16	16	4	0	0	0	272.105407502	9319405	14489593	18292192	16509241	18024318	15567916	12443989	13316985	12931209	16336111	23907386	14031403	18425618	20622592	19340858	9021092	14418860	12272581	31355432	28202288	40853952	50240288	23948402	31698508	70040248	27257232	29146656	30654438	24376842	28716946	30581392	16732169	37902292	27378662	34535352	32995862	30677512	38439532	43711964	43699628	46120984	40042676	49443216
13	20	6	0	0	0	272.1265368746	1976314	NA	2437359	7970120	3282828	NA	2965604	NA	2509207	4216062	3597385	NA	1961762	2239502	2937160	NA	NA	2025683	4324407	3554622	5163473	24185648	11198594	17755740	38734532	16120224	17536560	20897784	20047386	22288292	23800482	13682713	29251558	19983350	25251786	26069544	24521242	26122878	29871596	28757438	31522858	29814980	35246496
17	20	3	0	0	0	272.1417930083	13987844	19548176	26631674	23710034	24139670	21826628	21413230	16667538	18415778	24759560	32793684	20058692	25196332	28972312	27571794	13711036	20947908	15872989	30069314	28583240	37724636	55917372	24642702	36617832	70318800	26569132	29167162	24287236	18490918	20905904	22766252	14166052	26376178	22756354	25638870	25172532	24689190	27294346	31034872	31915466	35450932	32809168	37663148
18	24	2	0	0	0	272.1781785146	6287387	8998951	11321873	9921900	10725295	9731164	8051078	6842282	7424186	8673570	11421805	7450206	9534278	10429745	10947180	5366996	6204382	4946934	8851037	8193379	9591286	13825881	6777001	7926404	17079024	6835655	6849110	5670432	5452353	4920268	4889802	2353983	6940689	5158431	7043058	5827666	6757957	6313129	7203350	8018407	8604755	9004270	9835978
14	11	5	1	0	0	273.0642709688	NA	NA	NA	NA	NA	2322606	NA	NA	NA	NA	2661592	NA	NA	NA	NA	2067732	2121015	NA	3179242	2571987	3616900	6359579	NA	3829035	8341958	4390484	4718832	11070173	7747810	10900104	11445632	6164186	13028072	7991005	12060336	11827495	11069724	15803780	14092513	13752503	16163617	14250939	16041119
15	15	4	1	0	0	273.1006564751	NA	3082361	2410876	2611179	2604327	2818502	2107883	2693392	NA	4100009	4200178	2817259	1833938	3189158	3265251	1846827	3812688	2073700	8867077	7944173	11453599	13650487	8682337	10807623	14226916	7254127	6791436	12584698	9570558	12602021	13053340	7079669	17273606	10776313	12616397	14372165	13636922	17114530	17031422	16687316	19389246	17468376	18326718
16	19	3	1	0	0	273.1370419814	2167681	2220304	2948757	2582276	3206208	3040479	3202563	2986537	1935158	2464963	4281099	1885444	2535403	3486911	3920124	NA	2650729	NA	7047456	7102471	10024122	13006420	6201212	8708451	10556930	5416074	5680935	7097111	5374234	5299394	6336953	3241744	7055140	5565718	8062698	6435171	6923609	9474496	8776988	8528114	8021853	9574390	8410331
15	14	5	0	0	0	274.0846720599	5714659	9595125	11545365	10235545	10760396	10650973	9222780	7642276	7117231	9876064	14463397	9886631	10347661	12841546	12442505	4904879	7875824	7723264	24848350	21611174	25016184	31572300	17597002	26956862	54403344	24092490	28394484	37873160	32572398	38651316	39188644	20227548	48578100	31083016	43957724	45523056	42705000	51790036	49382432	48710648	50824800	48158456	53278696
14	14	4	2	0	0	274.0959054482	NA	NA	NA	NA	2010196	1945189	NA	NA	NA	NA	NA	NA	NA	NA	NA	1822775	NA	NA	7562215	6751919	7460738	11016533	5714516	8158280	8738073	3601234	3908092	8954385	6585335	8288700	8903853	4904421	11540027	7291410	9731558	10129528	9399408	11321564	10161191	11316225	11440746	11586307	12490737
12	18	7	0	0	0	274.1058014325	NA	NA	NA	20051624	NA	NA	NA	NA	NA	7698031	2341044	NA	NA	NA	2050712	1825981	NA	NA	3042542	3085494	2638473	11407709	6346331	9730127	7632162	2299737	4516355	9862681	9322494	12459460	12900532	6544364	15935044	7951898	13350382	12599425	12222585	13082853	13308976	11086857	13706866	13877003	13885433
15	18	3	2	0	0	274.1322909545	NA	2605844	3390005	3234491	2737133	2366077	2000284	NA	NA	2861186	2492359	2781641	2147759	3411051	3927466	NA	2055953	2216480	6804482	6888137	9310108	9159026	5225583	8686692	6061880	2880877	2828311	5453358	3689491	4188633	4994250	2912256	4570202	3912751	5634052	4994199	5168783	6477051	5623365	5392927	7340680	6697249	6252559
17	22	3	0	0	0	274.1574430725	14849298	21873956	28283718	25892556	27600126	25426318	19307182	17090772	18925024	25453204	30869976	19476442	27487424	28813948	30555068	12895199	19220770	15776049	28772372	27171546	28121008	52760968	29125250	40617080	72720720	32419712	38700076	30910018	21464102	23479788	23865566	14417427	30420590	22383170	30518808	31256748	30613668	32276752	36258904	34944052	36386460	35845940	35641380
14	13	5	1	0	0	275.079921033	NA	NA	2266041	NA	NA	NA	NA	NA	NA	1944355	2569062	NA	2199636	2368763	2147387	NA	NA	NA	4561093	5458285	4824672	8386671	6189378	6438724	11509835	4540976	6294248	14137636	11375339	14436558	15375289	7157968	17291628	11350310	15282427	16614311	14750626	19551250	18786124	17821482	17308048	16212520	17183520
15	17	4	1	0	0	275.1163065393	NA	3416982	4109266	4622190	3172504	3330073	1884979	2573916	2764389	4096829	5237376	3238282	3721582	3896852	5469781	NA	3595189	2640064	10120928	9520519	9044603	19901580	12050782	15028064	18783338	8851019	8235780	14035265	10898183	12153067	13648854	6788332	17586570	12569923	15352088	16876486	14384064	17232944	17725290	17090376	16781742	17429062	17865534
16	21	3	1	0	0	275.1526920456	NA	2624685	2771947	2097799	2713777	2315058	1971787	NA	NA	2676055	2381721	NA	3097480	2808877	3475054	2083439	2144206	2009817	4636412	5659041	3949206	10832041	5949818	7162749	7848072	4946534	4173599	4829022	3375395	4032777	4739571	3097864	5633449	3762016	6272310	5500388	3744223	6723663	6542215	5633894	5358541	6992996	5266269
14	12	6	0	0	0	276.0639366178	1933545	3536387	4958299	4231690	4517421	3931808	3574708	3310047	3733222	5694947	5535010	3780404	5081624	5781416	4791530	2850251	4362820	2675787	8679847	9454639	8837443	12503949	10317877	9475652	25663362	10663186	15120855	26905658	21459428	26282980	27922122	12192703	34100384	21635134	30077972	31102682	29480664	36685644	34949748	29678166	25758908	25808210	31137364
15	16	5	0	0	0	276.1003221241	9489921	17199642	21307508	20251684	20965958	18687672	16132045	13411832	14598910	19312636	24469308	17472846	21058098	21131200	21825796	10070243	14460509	13913700	29756866	32493642	30735710	63276972	42508368	45296224	106858400	51557676	60537332	66890840	54831616	65211392	68005608	31831002	79926464	57892956	76547120	79087352	74123000	86460264	89696912	72690296	66792664	68816240	74944112
14	16	4	2	0	0	276.1115555124	1914121	2560290	2279675	2977836	2094414	2048448	NA	NA	1932294	NA	2988100	2286679	2727226	2039753	2769932	NA	2188645	NA	7596491	7946322	7937383	13831091	9791577	10265193	9502633	4409142	4726780	9964641	7173640	7482379	8504047	4585444	10600650	6967397	9432123	11436802	9900799	10697588	12189339	10254974	7851235	8869241	10266236
12	20	7	0	0	0	276.1214514967	NA	NA	NA	20472882	NA	NA	NA	NA	NA	6597644	NA	NA	NA	NA	NA	NA	NA	NA	NA	NA	NA	2286268	NA	NA	NA	NA	NA	2157161	2563344	NA	NA	NA	1923538	NA	NA	2341386	NA	NA	2083747	NA	NA	1944449	2177413
16	20	4	0	0	0	276.1367076304	15090201	27480626	35022988	31398974	34470496	29521618	23281638	21921296	24115990	32182294	38096724	26819944	34771532	34922460	36663580	16713979	27139702	20500094	37232092	47321188	41516408	102746056	71766128	76438144	157222848	79672648	92396048	72821880	57248284	62270496	67948288	33334262	78091488	61194360	77440080	82241304	75753240	85796744	90106544	74345104	69610744	72142224	76902032
17	24	3	0	0	0	276.1730931367	8235569	11754059	14452901	14187608	15268473	13960939	11031551	10281514	11695920	14387249	14542704	10317187	15096422	14864372	15366455	6951188	10922640	8955543	12666361	17131646	13541781	30115814	18135176	19923610	45930460	24229220	28039724	19293330	15219256	16321597	16768800	8855570	19629310	16228502	19690604	21002038	20416306	21116840	23337678	20261552	18236694	20682156	19779248
14	15	5	1	0	0	277.0955710972	NA	2589612	NA	3020519	2563329	NA	1912179	1877536	2051747	2563272	2802181	1921823	3547393	NA	3022527	2114427	2746898	NA	6790833	6246169	8570957	12971734	11581264	10326382	17537766	9877532	10755312	17782652	14384389	17467174	20083204	9507542	20940804	16763777	19547992	21963320	19800634	23386802	21183944	15801775	16979986	16115879	18733492
15	19	4	1	0	0	277.1319566035	1981350	3603140	4096314	4035841	3674394	2114941	3350156	2224825	3695036	3979491	4441631	2900026	3593500	4565652	4500952	1993875	2765867	2388526	7663821	8630067	9876585	19288820	13380460	14679435	16141060	7898168	9492748	12961689	9564449	11081539	11829793	6623986	14809123	11749278	12404597	16988760	13896280	15071954	14888422	11445710	11860017	11694277	12115411
13	10	7	0	0	0	278.0432011757	NA	NA	NA	NA	NA	NA	2087292	NA	NA	NA	2359599	NA	NA	NA	NA	NA	NA	NA	3092607	3064521	4122396	4620768	2717998	3602010	6077448	NA	3510219	8602236	9368552	10689062	11646207	6819247	13450020	9816707	10790491	11272533	11498840	14411223	12255450	10290374	11795240	11011003	13577427
14	14	6	0	0	0	278.079586682	5265176	9177913	9711050	9638309	9441207	10140684	6752534	7671620	7784517	10176912	12731593	8582891	11093964	11065647	11018869	6043151	8147906	6347713	17240986	15406563	22270776	34143740	21806666	26808440	63811112	32414470	38318056	47518360	43966468	49525316	53343516	26479052	56269636	45524640	50670200	61623668	54758776	64417268	56094968	49950948	59241288	49890264	56603888
15	18	5	0	0	0	278.1159721883	14657328	23009106	26508772	26415552	28061648	25127972	20700462	20132700	21805150	26076586	32728292	20904710	28645350	30582088	28399248	15408679	22045660	17726426	40100792	38188540	54616916	118132248	75355752	87924880	225693248	112884512	123863040	107270840	92024864	96416352	105059640	58001896	109828960	105629376	109939352	136449424	116264344	129388056	125767960	107680000	126112616	107615224	121034000
14	18	4	2	0	0	278.1272055766	NA	NA	2602732	2463176	2945497	NA	NA	1937764	NA	2360754	3393260	NA	2189551	3061073	3311255	NA	NA	NA	5719999	4874758	8354652	12627493	8347248	9536669	7488591	3738411	4743693	7047873	5602858	6292075	7219523	4174832	8136555	6389448	5677728	8544668	6187424	6852127	7990560	5692173	8221551	6491137	7351578
17	26	3	0	0	0	278.1887432009	1885536	3954562	4751894	4927476	4488708	4834904	2349920	3629455	4023440	4463583	6569240	3698747	4068380	4967804	5477059	2418648	2991630	2064397	5232622	4336179	6427531	9850455	5253792	6621390	18310788	8519513	11624508	7301875	5479002	4998813	6210933	2885920	6252447	7027450	5463250	7902672	7341524	6731347	8821075	6194496	6831010	7376949	6696270
13	13	6	1	0	0	279.0748356551	NA	NA	NA	NA	NA	NA	NA	NA	NA	NA	NA	NA	NA	NA	2385464	NA	NA	NA	3373201	3211451	4070959	10523954	6018386	6643597	11305334	5327869	5921515	10649029	10745617	12273007	13330498	6714573	13550222	11829709	12836263	14020797	12390594	15847750	13659190	13376551	15363720	14120729	15829052
14	17	5	1	0	0	279.1112211614	NA	2907626	3995289	NA	NA	2412248	2762460	2481420	2493450	2849918	3498420	2608350	2778814	3100426	2503250	NA	1903511	2496146	8065709	6432981	10041931	25342288	13758830	17965994	25790870	10111512	11991815	17677794	15975214	15121805	19069024	10845417	18634414	17117676	17995204	21958876	18933986	20875622	19301460	21554246	24137382	20283192	23072858
15	21	4	1	0	0	279.1476066677	NA	NA	2100915	1908644	2122413	NA	2063605	1844261	NA	NA	2357198	2153465	NA	2274852	2565484	NA	2044080	NA	5408457	4128496	6101095	16994670	7716235	10496967	14059956	6490676	5345060	6570497	5213003	5484459	6462590	3996421	7285452	7147017	7384547	7926010	6392064	7064965	6643315	7704677	8723141	8189782	8724602
13	12	7	0	0	0	280.0588512399	NA	3323238	5410609	4153142	4105527	2792814	2544492	2983326	3277210	4255538	4586086	3227287	4419446	3500717	4366327	NA	2783540	2527020	7410050	6283149	9480481	19346528	7829587	12680861	25593024	10015981	11867626	20400362	21134872	22720660	24681314	13776840	28746196	20634868	22657232	24867840	24699912	28374160	25913198	27264868	31463876	27388498	34536320
17	12	4	0	0	0	280.0741073736	NA	2274161	2908988	2997569	NA	2163576	2367095	NA	2374052	3084093	3225457	3045282	3431297	2087352	3374594	NA	1988671	NA	5554062	5065624	6657325	4815470	2581855	3333290	14030030	5487865	6294006	10575095	8353317	9703585	10052463	6113236	11840993	9937153	10757340	9695244	9024533	10941598	12107643	14520177	13500880	13298271	14914446
14	16	6	0	0	0	280.0952367462	14163029	16561279	21297994	20338512	22422864	19788168	17054342	15196343	17395122	21058380	27830912	16840882	21331344	23382726	24837136	11719521	15962446	12261702	32455070	28027816	39999804	104649856	50887792	69256888	192156896	81944840	89400840	97032456	87479864	101570736	107043712	62812132	124789232	96996624	110498032	117298208	104109096	122361008	127850384	131749760	143940064	128703088	153508768
13	16	5	2	0	0	280.1064701345	NA	1875974	NA	NA	2281305	NA	NA	NA	NA	NA	NA	NA	NA	2171087	2045977	1860201	NA	NA	5474214	5514672	8155462	14548105	7873657	9305795	9074922	5189394	4030479	6564114	6995518	6490812	6586250	4311021	9309693	6443292	7570679	7341096	7799856	8912058	9848726	9454476	10387948	8969850	10613673
18	16	3	0	0	0	280.1104928799	3415903	4529801	5891414	5798747	5999964	5178258	4844688	3993282	5051838	5817688	8433291	5137597	5460892	6015186	7115804	3986796	4184921	3832657	9598377	9625523	13017417	9532556	5155964	5298887	14511341	6098197	7280146	7798037	6131265	7881919	7834509	4922352	9163264	7129375	7874810	8591403	8391732	7292093	8882074	9691024	10800623	10056318	12301229
15	20	5	0	0	0	280.1316222525	13773933	20294808	25494372	22976362	25261418	22151584	17408670	17049808	19365324	23223142	29272730	19554508	23436716	25676512	28879914	14097274	19927400	15065439	44558776	38337476	54495576	181212320	86957200	116541144	362763520	157729056	164038176	126933288	117954128	117676240	121330592	81612800	149824016	127503664	140120336	145724480	133944392	143103184	163911600	167827360	184228352	169679504	191847360
12	24	5	0	0	1	280.1349930709	NA	NA	NA	1852525	NA	NA	NA	NA	NA	NA	NA	NA	NA	NA	NA	NA	NA	NA	NA	NA	NA	NA	NA	NA	NA	NA	NA	NA	NA	NA	NA	NA	NA	NA	NA	NA	NA	NA	NA	NA	NA	NA	NA
14	20	4	2	0	0	280.1428556408	NA	NA	3008364	1898354	2168947	NA	NA	NA	NA	NA	NA	NA	NA	NA	NA	NA	NA	1853863	3821506	2768587	3924834	8843431	3878549	6180065	6246153	2228142	NA	3139887	3102811	2787033	2915495	2315529	3908124	3722041	4189460	3548743	3331663	2811097	3798965	4226987	5392395	4948633	6234057
19	20	2	0	0	0	280.1468783862	3345272	2673314	5664623	5152629	5944694	5113260	3432106	3107035	4261847	4658546	7293606	3970776	4428215	4779756	6019638	2282117	3877235	2871914	6395333	5707726	7734629	6797482	3769752	4139236	6420236	2657073	2720814	3204915	2857054	2225117	NA	2323469	3226912	2660669	3172632	2936394	3125075	3713756	3580344	4234159	5023758	3899548	4386252
13	15	6	1	0	0	281.0904857193	NA	NA	NA	2436897	NA	1855554	NA	NA	NA	NA	2490456	NA	NA	2348687	2253019	NA	NA	NA	6530203	4227206	7297083	15759292	6735742	11213271	14291001	6760454	6547729	13704250	11977032	13401060	14923437	8527595	19479878	13375558	15399970	16201582	14442361	19460104	19002066	18389710	19807530	18032056	20395762
14	19	5	1	0	0	281.1268712256	NA	NA	NA	NA	2240564	2203483	NA	NA	2736256	2636865	3257714	1889708	2101897	2741929	2227701	NA	NA	1835551	6617271	4367009	7455832	20844506	10129306	13281781	19200088	8575010	7725357	12391512	11286885	11674626	12408523	7545608	16072038	11139172	14148672	14479245	13371288	15046695	16620272	16974572	17423690	16547286	18321170
15	23	4	1	0	0	281.1632567319	NA	NA	NA	NA	NA	NA	NA	NA	NA	NA	NA	NA	1952420	NA	NA	NA	NA	NA	2765267	NA	NA	5836793	2258871	3616274	4815480	2471998	2682698	3232886	3315842	NA	3438825	NA	3647877	1961602	2389855	2717612	2551223	2620487	2555663	3069963	3633513	2889205	3660593
13	14	7	0	0	0	282.0745013041	6098312	7517627	12689600	11117806	11836126	9104119	7404523	6987295	8669973	10593532	15347754	8880747	11834183	12705875	12599713	6181033	8724174	6488768	14894994	13250912	16119604	38824692	20284038	32062702	53418892	21423870	25218070	46944100	41991252	53272336	55607764	28165612	70666392	41259892	55662416	58415800	52566724	74546008	66862608	60603920	69992560	63725816	71639616
17	14	4	0	0	0	282.0897574378	2435218	4180933	5732555	6194425	6020841	5376258	4872694	4929066	4328224	5178631	8297526	6180470	6688083	6679646	6324652	3121332	3206361	3124939	12219293	10806635	14397248	10832639	6455954	9914619	24812442	9386761	12534817	15169394	11351138	14081821	14959073	8421880	17645730	12368768	17182558	17248964	15391442	20013926	19985950	19027486	21880954	19804420	22088268
14	18	6	0	0	0	282.1108868104	11137440	16818644	20523226	19637512	22465272	18417424	15175684	13577785	15147823	20904214	23208006	16367238	20618082	21196910	22419898	10160322	14827240	12050137	34123692	30089594	37134160	120232720	60793508	94358800	275372960	114689816	121392176	137551744	122166384	139140912	150757872	81761800	188541104	123868048	164960112	174938832	157555424	192273280	203251248	180756016	204169360	191848720	207020640
13	18	5	2	0	0	282.1221201987	NA	NA	NA	NA	NA	NA	NA	NA	NA	NA	NA	NA	NA	NA	NA	NA	NA	NA	3303350	3021699	3312473	8150811	3913899	5813014	5310902	1869346	2478651	4264845	3614844	2910520	4450300	2062098	5653693	4299675	5534585	4710624	4209902	4450691	5620281	5483578	6884502	4898592	6495848
18	18	3	0	0	0	282.1261429441	6378923	9442781	11874533	10583316	11514628	9245468	9774095	7656004	7394106	11253026	13981776	9152145	12100462	13631608	12677574	4467405	9291507	6773477	16975802	16632198	19654492	16001822	9778862	12717337	22068154	9975589	11058238	12351376	8865919	9379643	10361343	5837333	10813633	9224094	11406204	10720995	11373297	13706119	14380604	14372413	15552666	15243555	15170155
15	22	5	0	0	0	282.1472723167	5079993	7543276	10960116	9215267	9689875	8044331	7300126	6710866	8072008	8170802	12230752	7369377	9786237	11583624	12101077	4952283	7427842	6535924	20215754	17803670	23277420	76938032	39645888	59813160	184097744	80889656	88157264	70426528	61832336	65675084	69534224	40322596	89655504	66999216	83646352	86579960	78199552	89906072	100015696	94486096	105455784	101753144	102769280
19	22	2	0	0	0	282.1625284504	5337540	5640694	8566015	8050990	6752030	7166774	5959721	4654173	5975891	6355261	9449579	5609132	8486793	7783571	9433568	3162342	6133005	4795135	8497110	7934370	7315832	6717245	3342539	5832502	7954393	3389761	2814043	4492206	3474844	3839321	3856413	2978353	4160224	3067324	3827610	4309251	4266257	4037542	5955163	5249628	5657273	5724483	5906058
16	26	4	0	0	0	282.183657823	NA	3138053	2782478	2996798	3368237	2564165	NA	2558572	3757410	NA	3896955	2345916	NA	2548898	2994160	NA	2078108	NA	3611622	3734449	4584329	5929806	3465436	5790535	16509931	7604050	7764075	6900672	4961965	3800426	5214766	4118082	8020210	5819342	6122412	6488853	6693667	6167481	6651501	7676526	8192203	7737684	8785564
16	13	4	1	0	0	283.0850064109	NA	NA	2115727	2232529	2462137	NA	NA	NA	NA	2104808	1956884	NA	NA	NA	2231933	NA	2002018	2361744	4235424	3920977	4664389	5810755	NA	3908639	8295164	4311052	4164914	7559850	6427516	8927829	9558292	3326212	11218940	7216826	8896153	9965082	8831530	11949766	11653481	12363119	12651466	11576402	12725669
13	17	6	1	0	0	283.1061357835	NA	NA	NA	15957985	NA	13142482	NA	NA	NA	NA	2055460	NA	NA	NA	NA	NA	NA	NA	5186225	2994016	5085269	13850197	8217015	10978352	13424398	8190493	6116162	12311227	11853708	12612198	13384998	7090453	16555022	11765451	14471851	16303660	13440573	18208472	17420666	16464257	17548252	17402980	18187704
14	21	5	1	0	0	283.1425212898	NA	NA	NA	NA	NA	NA	NA	NA	NA	NA	NA	NA	NA	NA	NA	NA	NA	NA	2107853	2076284	2265201	8432243	4901844	5597262	6708014	2439225	2749279	4732634	4337066	4516485	5043524	2691121	6610990	4762857	6495945	6547020	4901980	6979320	6646170	6570400	7434236	5752963	6563287
12	12	8	0	0	0	284.053765862	NA	2465539	3610692	2197401	2268281	NA	1918173	NA	NA	3157432	3254242	2188592	2062859	2562285	3739198	NA	NA	NA	4059025	4250406	2682167	10371444	6250152	7676721	6006859	2930429	3045936	10779086	9398914	13264249	13938741	6208510	17268546	8882656	13292993	11641180	11409775	17392144	14441633	11838636	12029703	12779403	14264555
16	12	5	0	0	0	284.0690219957	2223826	4795662	4509263	3841700	4073092	4295295	3303015	4128159	2955663	4010180	5810157	3789371	5713174	5423608	4348745	3244552	4281446	2493265	10113437	8183601	8439107	7998849	4826804	7258941	19229272	8935689	10986044	19144154	16157326	18195846	20084802	8670217	24084304	16759276	21278158	21033322	20539772	27111966	25982126	24695994	22378260	22445976	25843960
13	16	7	0	0	0	284.0901513683	6813408	11007772	13018718	46191284	12574867	11648142	9329014	8734637	9164958	22392532	13608445	10003531	13103398	12860936	14206808	8009239	9161845	7497825	16432558	16840512	13677908	63922580	39008452	51516240	91980392	45608216	51565132	93038064	83870368	103196056	108357712	50166812	133263200	80247296	108748256	117989752	105324944	131670576	129983680	103949512	103540520	110831528	117827848
17	16	4	0	0	0	284.105407502	6453995	12066598	15003241	15106751	14088350	13225113	11680129	10643384	10476713	15226591	18406920	12610646	15100209	15920659	16926564	7580193	11867264	9937003	23619002	25450316	21056864	25149856	16099537	19557210	39101048	19547430	21998168	24086010	19272364	22107556	22906976	11740198	29028206	21647882	27368940	26911112	25022876	31797822	31687884	29779160	29349682	27903928	31025432
14	20	6	0	0	0	284.1265368746	4761337	7179061	9736824	12974798	9564334	7922856	6644112	6578120	7598264	10373871	10242584	6936678	9037121	9131554	9721715	5549104	8151183	5063803	16666058	15875932	12197232	71901616	43677920	57512812	164176528	84397368	91017832	101590536	90735296	102016440	109848688	54910008	134819712	91265568	119643648	131195288	116122032	130146896	140403936	120841448	119170888	126461896	126413096
18	20	3	0	0	0	284.1417930083	11564803	16301887	21259906	20310746	21371064	19637426	15502747	13896658	16734402	20158202	23266852	17198194	21170508	22230574	22914942	10299962	15252634	12713093	22414806	24704872	20155772	24332734	14993646	18557816	31802008	15600962	16441973	17229336	12774089	14734787	14968958	7998531	19072910	14240297	19250698	18080168	18616764	19685982	20409580	19223800	18306898	19898326	18764086
15	24	5	0	0	0	284.1629223809	1951250	2776654	3592594	3915497	2487496	2954690	2771370	2108641	3477201	3983626	2207027	2148993	2753116	3377213	3965838	1850697	2831017	NA	6297063	4999031	3896717	15817168	9273599	11799433	38404776	21368146	22905478	19146280	16911066	16934356	18999440	10116179	24358816	16745019	20831772	22618554	21764558	21641840	25957630	23016714	22767460	23705576	24512842
19	24	2	0	0	0	284.1781785146	6396700	6840153	8112797	9257716	8633555	8596685	5377461	6257644	7217372	9466645	8688190	6087821	10296680	8728136	9633689	3602260	6817972	4800672	6410738	8614786	5296537	7143901	5125899	6401942	7539384	4798814	4969106	5174326	3915494	3501537	3258524	2963551	4469166	5123656	4742186	5178824	4553691	5234301	4946699	6193431	6203249	5444086	6690135
15	11	5	1	0	0	285.0642709688	NA	NA	NA	NA	NA	NA	NA	NA	NA	2005419	NA	NA	NA	NA	NA	NA	NA	NA	2533542	2826780	2764366	3235019	2598349	2594919	5282242	3123473	4573009	10301720	9978285	10704067	12155771	4636442	12550832	8892715	11606287	11320517	11908314	14144899	13215743	12158992	11248233	10575595	11384920
16	15	4	1	0	0	285.1006564751	NA	2716371	2804788	3700125	3233652	2886496	1904194	2483067	3631977	3466694	3303661	3213121	2984219	3838185	2519867	NA	3513422	1921847	7411906	6947384	5331562	8997098	6348779	6565509	11766242	5647406	6016366	11725110	8877514	10442978	9346969	6083382	12997327	9222474	13130030	14259428	11707642	14065059	12949534	11433007	11749001	11940618	12625015
17	19	3	1	0	0	285.1370419814	1850795	3653613	4486478	4389304	1942159	3026298	2309980	NA	NA	3300321	3265288	2757980	2764087	NA	2898518	NA	NA	2832978	4373215	6657619	4739719	7205129	5355528	5992098	7559682	3965514	4310923	4663124	5316584	3671808	6113720	3535187	6948591	5580136	6885708	5381380	5768474	6351299	6279229	6451279	4294824	5766442	6114455
12	14	8	0	0	0	286.0694159262	NA	2031217	4135918	3085418	2675770	2017559	NA	NA	2735640	1996700	3140032	2192155	2820084	NA	2040066	1942646	2396172	NA	4503992	4597522	5487459	15423521	11947761	12390812	11057464	5670180	7228529	19633246	21815510	25177100	27020992	11643443	28894748	18634868	23225434	26765356	23906372	30341364	25357148	19377010	17397194	17522248	19906498
16	14	5	0	0	0	286.0846720599	5012534	6901884	9544697	8757365	10522181	7872034	6503167	6994233	6515747	9139367	10617804	6675494	8636160	8823737	9068813	5340033	7214616	5434366	14574532	17446174	17927022	17762350	12560126	13283752	33212742	18766640	22669438	27733100	23853282	27933720	28548812	14107199	33973800	25788546	30774376	35153976	31856720	37132544	35158888	30403456	26836440	26787414	29999056
13	18	7	0	0	0	286.1058014325	1976388	2820234	4357641	21831812	4847701	4311089	2663694	3249992	3504690	9539767	3453916	3267126	4168976	4391881	4854045	2549648	3388455	2146061	6697941	7882030	7251839	36927552	28032782	30898618	50719064	31814464	36661392	60124284	58280180	67136552	73363168	34366032	79337016	57229460	66995320	79472712	71477344	81299728	80055160	54102928	54726120	56061544	58314724
17	18	4	0	0	0	286.1210575662	12952655	19997844	25875476	24406160	26302048	22954556	19313432	17787218	19097148	24931522	27909094	19833410	24887066	24226772	25263400	13740954	20451890	15690264	29047776	34467128	32738188	43935820	32886554	31766982	59050340	37094220	39479452	36891788	30554368	32177206	32366314	17551964	38446664	33132704	37733512	41367640	39168112	42785056	44161928	34532256	32849398	33349238	32997360
14	22	4	0	0	1	286.1244283846	NA	10619031	24790038	NA	51689056	4606015	NA	6392149	17880640	NA	48315368	4048964	NA	4958167	20362538	NA	37001780	3321627	2128611	NA	NA	1937999	NA	1982153	3180649	2273871	NA	NA	1895938	2379066	NA	NA	2605644	NA	2234761	NA	2162548	NA	3413386	NA	NA	2714232	NA
14	23	4	0	1	0	286.1339442367	NA	2883486	2153501	NA	NA	NA	NA	NA	NA	NA	2278385	NA	NA	NA	NA	NA	NA	NA	NA	NA	NA	NA	NA	NA	NA	NA	NA	NA	NA	NA	NA	NA	NA	NA	NA	NA	NA	NA	NA	NA	NA	NA	NA
14	22	6	0	0	0	286.1421869388	NA	NA	3112995	3959456	2251375	2168907	NA	NA	2883660	2900178	2940407	2136401	NA	2508260	NA	NA	2012481	2045736	3009009	4055369	3304860	14915679	9133868	11921879	32790904	19913564	22315180	23551132	24578320	23448648	24547068	12806765	29349468	21450930	27169944	31053930	28170372	28236084	29784986	23042992	24327690	23694984	22593538
18	22	3	0	0	0	286.1574430725	15795304	19141806	26973230	26880172	27473530	24801878	18021170	16359789	20270678	25890014	24734722	18387548	26718006	23882734	25947458	14033844	20552268	16106035	18097150	24948052	21162920	27158636	21817144	20783588	42428804	27079528	28838072	21292200	15243549	17054806	19564296	9173625	19682920	19105982	20995236	24467576	19839120	22743360	24718246	19168190	18009622	19449492	18321424
16	30	4	0	0	0	286.2149579514	NA	NA	NA	NA	NA	NA	NA	2027414	3050112	1895433	1996461	NA	NA	NA	NA	NA	NA	NA	NA	2328192	NA	NA	NA	NA	NA	NA	NA	NA	NA	NA	NA	NA	NA	NA	NA	NA	NA	NA	NA	NA	NA	NA	NA
15	13	5	1	0	0	287.079921033	NA	1890862	NA	1956441	NA	NA	NA	NA	2180072	2547859	NA	NA	NA	NA	NA	NA	NA	1976272	4768978	3952655	4689534	5577086	4713500	5702360	9993399	5627453	8116120	13078445	10949638	12373850	12923403	8280403	14211471	11490245	12072878	16573338	14937012	16880746	15195838	12633819	13123891	12638638	14297910
16	17	4	1	0	0	287.1163065393	2667004	3078728	3638500	3934580	4452667	2814217	4073440	2559771	2460930	4074415	4786897	3240753	3361290	3482032	4424198	2425938	3022086	2111978	7320302	8764459	9974427	12485533	10232377	10820853	12780759	6727257	8407989	11098060	9322531	10775417	12005929	5715312	11540911	11682788	11261900	13536185	12479444	14187659	12740318	12007163	12021074	10744269	12455765
15	12	6	0	0	0	288.0639366178	1897611	2356188	4526485	2533686	2895350	3057078	2932359	NA	2199464	3587705	4000666	3341056	3863256	3532908	3568322	3030507	3165113	2532252	8920536	7656187	9005447	9208519	7195956	7686144	21743650	12818755	14177963	20675302	18536226	21783188	21947714	14008415	23260398	21538562	22661868	27057906	23727888	27656142	23765518	21590576	24269958	20325630	26556052
12	16	8	0	0	0	288.0850659904	NA	NA	NA	2670662	2166854	2028229	NA	NA	NA	NA	NA	NA	NA	NA	NA	NA	1958600	NA	2757609	2858507	2617240	12151513	9258309	9072658	7318581	3931476	5438140	12563193	13967155	17527462	16170324	9673840	17366272	12746515	13521662	18706180	16301858	17733600	14391839	12421698	15086745	13831441	15451814
16	16	5	0	0	0	288.1003221241	9629092	13857269	17351088	15685201	16503825	16742352	11782305	11622110	12962754	16171669	20840886	13387803	16714995	15102342	16929502	8780037	13371347	11075510	27333108	26305302	32743844	43261672	28968272	34828320	79286336	44456288	47029960	43234052	38829888	42144436	42247520	24848508	46882060	44214048	45124364	55906068	47648560	52293612	49418796	47583824	50361512	46724380	50615988
15	16	4	2	0	0	288.1115555124	NA	NA	NA	2638170	2629657	NA	2663849	NA	2949578	2954397	NA	NA	NA	NA	2311653	NA	2303708	2057534	8024574	7595807	9686445	10964720	8226138	8005672	8954956	4935017	5520593	8398607	7063369	7060157	8973674	4532869	7335191	8578857	8189717	10585884	8192825	9765880	7795254	8853081	10977456	7288104	8442557
13	20	7	0	0	0	288.1214514967	NA	NA	NA	13504097	NA	NA	NA	NA	NA	5017253	2052421	NA	NA	NA	NA	NA	NA	NA	1987205	2077478	NA	11249400	7515490	9536560	12823637	8021360	7858905	12706583	13074257	12542661	14665074	8934541	15691040	13145906	13054749	17432356	14126914	14905344	15049279	12010082	15191225	13880624	15224518
17	20	4	0	0	0	288.1367076304	20521406	28254734	32897482	31919724	33492012	31553514	25516220	22128376	27892700	31498928	38961616	24498230	34743568	34582944	35398392	19831070	26722286	21245904	37769744	37327664	45265344	74297096	51885424	57090108	109342816	63781244	68427496	46764836	38260572	38900432	42132864	25913496	42790188	48326464	43019048	54906672	49295184	49082380	51876428	47919728	53376196	46691644	50714324
18	24	3	0	0	0	288.1730931367	12141015	16728616	19730916	19021448	20698182	17766404	13510869	14057234	17691638	18692812	19679724	13123666	19907882	19220924	19809042	11620664	14608393	12300267	15049262	15299406	15981022	24141604	16616844	19634266	41263236	24541592	25640706	16124738	12017530	12538609	14036382	8290486	13589837	16881502	14388040	17973074	17473390	16445486	16732779	15491726	18128102	17263964	16566003
15	15	5	1	0	0	289.0955710972	NA	2149549	2072966	1940793	2512625	2436257	2055021	NA	2201740	NA	3518116	2876175	2362599	2450280	2031040	NA	NA	NA	6572294	6316557	10161336	14336572	7891060	11078482	18793402	8290417	11063782	13145674	10922599	12502521	13598884	9188242	15460472	13927015	13170261	16564855	14138006	16851804	15093127	17151408	18057222	15521914	19618334
16	19	4	1	0	0	289.1319566035	2693744	3083463	5088417	3545941	4296972	4649660	3193223	3055557	4040358	3932577	4943040	2967851	4811779	5235843	3979739	3627483	3420871	2940584	8806691	8845864	11207893	19114586	10582161	13255536	18912220	9495693	9243139	10566249	8716932	8830488	9308355	5904304	10044568	10328710	10492532	11154071	10720950	10426237	12078502	12381648	13697062	12204185	14129726
14	10	7	0	0	0	290.0432011757	NA	NA	NA	NA	NA	NA	NA	NA	NA	NA	NA	NA	NA	NA	NA	NA	NA	NA	3256820	NA	4236713	4383595	3317618	3257185	8751883	3920222	3489504	8292713	8992105	10302745	10755009	5319812	11405243	8419720	10299768	9695668	9865685	12461731	11301050	12474601	14109503	10719151	15232353
15	14	6	0	0	0	290.079586682	3642115	6046560	7705431	7215131	7503307	4713837	5728307	4590194	5543248	6877296	9372557	6523389	8199893	7580483	7192732	3658872	6140286	4613470	15693840	14192893	19836870	31249802	15569807	21358208	68237096	27639674	32670972	35084680	31782278	35674424	38087648	22249120	44508124	34717096	41206168	41506260	38254068	45455044	44988632	47692040	52878176	45882320	54623616
14	14	5	2	0	0	290.0908200703	NA	2667496	NA	NA	NA	NA	NA	NA	NA	NA	NA	NA	NA	NA	NA	NA	NA	NA	6203929	5057798	8507342	13663636	7398296	9171593	12022582	4344196	5168390	6747537	6816144	8049985	7620585	4735658	9195493	7217585	8795553	8727006	7857663	9076430	9139427	10086674	10888040	9431000	13288843
16	18	5	0	0	0	290.1159721883	15730461	23381882	28127090	25240630	27722214	24419720	20899406	18519180	19046762	25155724	34846632	20368920	27921136	29697886	29575352	15038098	21542296	16829816	47376428	38897944	64202724	120468904	59898796	81249952	198047568	86106008	90596632	68016552	58004900	63977816	67542016	40500924	78431224	68234696	74584504	77698544	72807960	81270496	85940472	88742184	101088128	84425712	102808992
15	18	4	2	0	0	290.1272055766	2320165	2029953	3903865	2553663	3106799	2784912	2309206	2339733	2141042	3119253	3927985	2656033	3904761	3545958	3120576	NA	NA	2473089	9284662	6705442	11682795	16842162	9290678	11214503	12750679	4338593	4882723	5758384	6338990	5794144	5585928	3615943	7562245	5642703	7329216	7663102	6988319	7098094	8836355	8657202	10713992	10191864	10622379
17	22	4	0	0	0	290.1523576946	21677878	30844818	39567244	34542672	39117312	35823012	27377256	23940262	27332996	35829928	46507972	27727412	35089164	38852472	41892052	21167788	29742516	23274898	38070344	36768052	50898944	106739144	52779976	70985400	175339376	72630200	79316280	46717380	39310784	41175412	44100636	27295450	50897948	47312356	50541012	51385876	49190452	51795716	57932056	61512008	64977820	60906508	67304896
18	26	3	0	0	0	290.1887432009	5738320	6555565	9295782	8759405	9273884	7178685	6348418	5646529	6239647	8282307	9559007	5176912	9507624	9321364	9268461	5264070	5674447	5549486	6864999	6907217	9772060	13694440	7025640	10566362	27629454	11261905	11681109	9743843	6129120	7410068	7002172	3017976	8081467	7561732	8086004	9015859	8273493	8618788	8786232	10354024	10958782	9842733	11879905
14	13	6	1	0	0	291.0748356551	NA	NA	NA	NA	NA	NA	NA	NA	NA	NA	2090368	NA	NA	NA	NA	NA	NA	NA	5245221	3694584	5505758	10063076	5327541	7250360	14322346	4186255	6772766	12362959	11332785	12305536	13201191	7527865	15976265	10621169	13368549	13799740	12216672	17472054	16817208	15053933	16877250	14817070	18700528
15	17	5	1	0	0	291.1112211614	1960404	2129462	4859981	4173091	4742347	4014174	NA	3091806	2743352	2876545	4580508	3812625	4178920	4368964	2959774	NA	3576949	2004051	11928386	9558036	15375098	29968644	14937811	21055958	30730956	12606124	14360635	17487086	13744335	15305887	18485062	10808790	23455594	15110416	19113220	18694492	18637184	22649430	24333400	23063692	24911586	22056782	27341072
16	21	4	1	0	0	291.1476066677	2215149	4273232	6606439	3564862	4934886	4270712	2359096	3017080	3517522	4162973	7783095	3375917	4312068	4003423	3826106	3266413	4104848	2963566	8528735	8002608	11294487	20820258	9942768	14457332	18836204	8403657	9037913	9078029	6593773	7621822	7260004	4231667	9700233	7152943	8126755	9267580	8148384	8605303	9413751	10412205	11779842	10143597	12783920
17	25	3	1	0	0	291.183992174	NA	NA	NA	NA	NA	NA	NA	NA	NA	NA	1986259	NA	NA	NA	NA	NA	NA	NA	NA	1953868	NA	2154818	NA	2631954	3690765	NA	NA	NA	NA	NA	NA	NA	NA	NA	NA	NA	NA	NA	NA	NA	NA	NA	NA
14	12	7	0	0	0	292.0588512399	NA	3222483	2900231	2925549	2908046	2930195	2620110	NA	NA	2451540	2572909	2228198	3691197	NA	2901604	NA	2836272	2227470	7922227	4459757	9224686	14171190	6815188	8429800	24964642	10698140	11965240	22528014	20227028	24715202	27148902	15068361	32893616	19018804	26155050	25775260	24898754	36806048	32464782	29065162	31134238	31044230	34321492
15	16	6	0	0	0	292.0952367462	9113732	15447277	19678498	16933384	16428969	15405870	12170216	12395049	12384000	17540720	22793608	15275010	17940696	20823332	20080256	10943502	13204299	12233512	37912144	32608008	43879948	85654616	46883312	69889288	173727086	78723407	89166298	85229616	72072176	85868512	92045960	48723176	111184592	75486288	102332488	102808760	93748448	121159104	119291824	112525288	123257408	111624872	128664696
14	16	5	2	0	0	292.1064701345	NA	2249205	2191146	2216977	NA	2137142	2213104	1887409	NA	2805880	3208081	2058506	2468577	2612524	2337672	NA	2649428	NA	10124888	7827217	10677780	20034656	11123194	15310096	14726733	5424578	6758238	9500727	8409083	8467434	10405518	4581104	12249818	8668252	10795091	11965637	10011884	13573579	14776247	12937203	14815816	13333167	15201408
16	20	5	0	0	0	292.1316222525	20280478	31165702	40367420	35396132	39258052	34067272	27288578	26804804	27805466	36908684	46165412	31169566	39510260	42618176	44940956	21406760	30329702	24542020	66285164	59825956	77327912	191855728	106193424	148843808	333872736	153150928	167750512	122077264	98761744	110034944	113803936	64271620	142232304	106820720	136755312	137968864	128777472	152501728	160497616	154337296	167051872	156025536	171394192
15	20	4	2	0	0	292.1428556408	NA	3096335	2853701	2662189	3383245	2670929	NA	1915980	1878690	2962580	3643308	NA	3011581	NA	2373795	NA	3353454	NA	7600758	7039789	8786481	13450367	7461400	9558318	7726702	3619807	4260220	4551766	3990041	4453385	5817517	3374348	6739706	4929659	5074034	5427430	4708620	7006700	6802390	7684115	8505960	6623951	7723168
17	24	4	0	0	0	292.1680077588	13022391	18326816	23942488	22735424	22370272	21300066	16866332	15370846	17510196	21900966	26987968	17189946	24334608	27225434	26369718	12342337	18070400	15534942	28843658	27615040	33660484	75529368	40669740	58502468	127516296	61392372	65227664	43237484	33262638	33439774	37180096	21439776	45026064	36013200	45889672	46480636	45505824	47971844	54263788	53035048	56386172	53297892	56034488
14	15	6	1	0	0	293.0904857193	NA	NA	2247169	NA	2232338	NA	NA	NA	NA	1996648	3598463	NA	2101460	2462990	2447978	NA	NA	NA	8320359	5553672	7718183	18530228	10245402	15087682	21379526	9893073	10192505	18645880	18028318	20091692	21194190	10755072	24276546	16658335	21048218	23527462	20699214	28430648	26592014	25183056	27469222	24401416	27310056
15	19	5	1	0	0	293.1268712256	1940313	3685320	4486172	4626708	4232365	3696674	3123159	2186777	3192300	3071364	5327003	3701529	4019184	4388905	5128582	2074348	4017734	3400226	12218756	10065443	11962692	32968658	17798456	25026656	27505128	12577005	14888598	19231638	16281405	17466186	20260334	9472029	23809634	16232382	21437368	22937670	19187822	24473944	24466222	24580976	26543558	24200744	25937928
16	23	4	1	0	0	293.1632567319	1874034	2196706	2484535	NA	2130376	2662461	2204017	NA	2262790	3135392	3106487	2517301	2322955	2747204	3572129	NA	2244449	NA	2923681	3845696	5688161	10598386	6494550	8136831	10497545	4595467	4882100	5085622	3596122	2679146	4680204	2710586	5328514	3339741	4662232	4616806	5226127	5271928	6303565	6999952	6289893	5887560	5491753
13	10	8	0	0	0	294.0381157978	NA	NA	NA	NA	NA	NA	NA	NA	NA	NA	NA	NA	NA	NA	NA	NA	NA	NA	NA	NA	1904285	2650602	2599198	3758936	4154658	NA	NA	6528667	7203366	8901200	9998577	4186868	11579786	6648517	9150146	8460136	8705939	10595460	9800262	8899215	9155812	8390978	10833713
14	14	7	0	0	0	294.0745013041	4634100	7078505	10408666	9032673	7876980	7338203	5660042	6895565	5461149	8139866	9874287	6432241	8583879	8190706	9944143	4905361	6224132	4855520	15287415	14638335	14588986	36975368	21121084	28107638	68928832	29731808	35975572	53421752	47358532	59582064	59336976	32213778	71709096	45488868	64380640	67380104	62923700	81044648	72115816	66987696	68610312	64768356	76245840
13	14	6	2	0	0	294.0857346924	NA	NA	NA	NA	NA	NA	NA	NA	NA	NA	NA	NA	NA	NA	NA	NA	NA	NA	2976128	2597384	3498051	7382803	6423621	7969664	8552781	4177897	3428766	7501507	5752397	6952568	8294682	3927322	9116085	6878958	7469803	8691602	7888829	10443950	9060975	9359033	7898382	8437100	11301724
18	14	4	0	0	0	294.0897574378	NA	2744948	3586278	3759085	3385215	2825446	3566485	2301912	3136680	4259942	4180859	3894781	4011219	3800317	4093531	2497180	3932431	2864619	6911108	7752971	6436935	5610263	3097160	3411843	15613265	7244780	8457633	11648710	8503888	9688699	10154269	6252317	11790776	8536817	9869038	11160470	11373504	13087922	12881523	14587580	12577041	14086511	14246751
15	18	6	0	0	0	294.1108868104	14774797	23372418	28973814	28602366	29650318	25434358	20285860	19937256	21372088	29635702	35320716	22323724	29824740	31064844	32674922	14817707	22225182	17543418	49501332	49808668	46969944	161760048	94431320	125481880	362382688	160082944	181039536	172525280	146080352	163268240	178489648	89733936	216011216	150616832	198147840	208274352	188548048	228820160	232883840	213157584	217123104	208341376	232491888
14	18	5	2	0	0	294.1221201987	NA	NA	NA	NA	NA	2416382	1886893	NA	2204863	2615422	3611028	2607125	2298860	2797333	1921651	1992499	NA	NA	6824093	7526692	5877857	16526130	10164322	12536734	11336046	5298182	5433787	8352482	8190571	6700695	8529209	5251383	11441621	7734029	10414858	11223986	8898525	10732751	12506767	12095193	11055406	10920332	12069756
19	18	3	0	0	0	294.1261429441	2865688	3727502	6115073	6057993	6416794	6899969	5242288	3626227	4548802	5464193	8358807	5347865	6761199	8195864	6260854	3852726	4766507	3988230	9511072	11730215	8320100	6867766	3583078	5449121	11317618	4600841	5105087	7879397	5219438	7051931	6379836	2989626	7953881	5545744	6882061	7357366	7988193	6267091	8775315	8503004	8481073	9102735	8254336
16	22	5	0	0	0	294.1472723167	13369895	23442076	29244176	25915416	28294570	24717584	19925440	19087362	18375890	25924754	31314854	20851240	25863936	29946664	30610566	14135749	22139194	18632982	42480816	43918648	40858740	155042640	89073784	118256560	320603520	146582560	163557840	113444600	96879232	102041264	109037904	59997004	134648304	106052384	132284192	134513616	126583792	134710496	151963296	143771376	143755584	145295776	150195088
13	13	7	1	0	0	295.0697502772	NA	NA	NA	NA	NA	NA	NA	NA	NA	NA	NA	NA	NA	NA	NA	NA	NA	NA	NA	2224130	NA	6648426	3278695	5505205	5919948	4058874	3053754	9762309	8701299	12003772	11863133	6186540	14212383	8976946	11854387	11927285	11802402	15503389	14324168	12085785	11120750	11465927	13063878
14	17	6	1	0	0	295.1061357835	NA	1968967	2562009	2608624	2412666	NA	NA	NA	NA	2020977	2732421	NA	3390945	2486779	NA	NA	2265602	1963997	6699950	6413342	7179126	21833354	15512452	19519186	22544622	11253526	12035288	22030884	19633552	21817818	23825532	11785800	29283648	19856978	26587730	27895572	23553858	29390910	29948392	26257976	25345166	26602726	27991782
15	21	5	1	0	0	295.1425212898	1915621	1867105	1923316	2285324	3124374	3146734	2761111	NA	2596775	2725517	3758753	2591271	2907645	3320342	3603829	NA	2367517	NA	5773259	8597562	6447507	19437226	12561314	13956849	16476430	8822579	10076405	12640835	10914222	11180538	13501594	7086694	14232928	11184752	13281905	13217589	12752738	16177246	16165384	14496345	13819054	14800134	15625991
13	12	8	0	0	0	296.053765862	2086761	NA	2261659	NA	1892163	2794639	2035506	NA	NA	2010697	1992796	NA	NA	NA	NA	NA	NA	NA	2878115	2546429	3583086	8056259	4822154	6468075	8400973	4239371	5262296	15316295	15816857	20124928	20615072	9183548	25176202	13572472	19144060	19919448	17222280	25488268	21003554	17872250	16959438	16543779	18006578
17	12	5	0	0	0	296.0690219957	NA	1951223	2857382	NA	1913167	2028698	2399549	1941890	NA	2297685	3133800	1993712	1983175	2353874	2551089	NA	2024910	NA	5441711	5994249	5589627	5106128	3223190	3297784	12639323	7651863	9712612	13600084	12085414	14079245	14550958	7855433	19204248	12638597	15691145	16325222	15952533	19827610	18246960	15934855	13791196	14374960	15647296
14	16	7	0	0	0	296.0901513683	9821059	14129158	17676470	17008092	18525022	16901802	13477709	11959697	14725722	16386661	18901368	12181504	17878230	17414370	17472064	9099060	13614813	9986745	20626112	24079128	19253900	70142432	49983144	56531464	137530480	77337128	90601464	125783400	111577272	137202976	148033472	68116824	169810096	112312728	145393056	158665344	146541216	183208880	171052352	129289624	123113456	124145728	139760208
13	16	6	2	0	0	296.1013847566	NA	NA	NA	NA	NA	NA	NA	NA	NA	2044270	NA	NA	NA	NA	NA	NA	NA	NA	3207369	3319586	2421396	8290796	7202481	6827539	5607033	2977329	4393470	7793008	7113921	7658793	7715785	3495267	8274101	6609313	9073061	9665154	7512754	9853879	8895820	8038820	6766585	7159884	8853085
18	16	4	0	0	0	296.105407502	4788110	7458833	8640705	7711208	8179562	8448693	7254872	6396317	6436453	9532017	10357124	6195212	9069795	8571117	9553485	4802367	6436585	6230724	11815628	15622949	12659351	10884592	8798900	6981142	19496060	11344436	12621825	14771571	11382980	14259500	15237068	6173030	17670328	12833188	15619496	16810630	15067829	16108474	18543952	16498087	15138812	14659664	14690912
15	20	6	0	0	0	296.1265368746	11188124	18018336	23003344	24053240	22553466	21028548	16416615	14701996	18297460	23329410	23656852	15638556	21949682	21379326	22903388	12128078	17178360	13965012	35240668	42593076	34646696	152865280	105098952	115014184	353995904	206697024	228587536	206572928	179407056	198643008	211914720	104431992	251861200	187859376	230720960	257559200	230329024	258902992	281447776	218172864	202182672	209195104	221155952
14	20	5	2	0	0	296.1377702629	NA	NA	NA	NA	NA	NA	NA	NA	NA	NA	NA	NA	NA	NA	NA	NA	NA	NA	2326246	3503934	2183858	6902284	5434062	5688881	3627162	NA	2625820	5088655	3848926	4069192	5403624	2081664	5221077	3468736	4587460	4724387	4924114	5426135	5925228	4664260	4391961	3829356	4126333
19	20	3	0	0	0	296.1417930083	5912488	9795627	12634332	12084739	12419974	11230927	8592243	9220535	9730688	11592333	13871520	9589800	13083903	12339465	11905640	7171929	9672452	8106719	11666153	15774529	11706037	11641359	7492306	6195765	13417630	6079057	9361439	9539986	6813922	7986507	7881708	3667843	10490072	7958979	9734600	9732774	8681173	9906139	11253103	9613767	9020444	9504880	8162945
16	24	5	0	0	0	296.1629223809	4776886	8318010	8751340	8902163	10061718	8500959	5831042	6265287	7022223	9584285	10602928	7147577	8147215	8934681	8832632	4951912	7278356	5653231	13691642	15758161	12524230	48892448	34983652	38058564	111234224	68465248	74758192	51514788	44976372	45272412	49844220	25084308	60258540	48349652	56731096	63220408	60320488	60337132	66555264	54357464	49819696	53743744	55734932
16	11	5	1	0	0	297.0642709688	NA	NA	NA	NA	NA	NA	NA	NA	NA	NA	NA	NA	NA	NA	NA	NA	NA	NA	NA	NA	2986906	2000435	2073283	NA	4989929	3439922	4998923	6933665	5236182	8223835	8127228	3573859	9288718	6835413	8523997	8497620	7748101	10919700	9677972	7513330	6215496	6808470	8183223
13	15	7	1	0	0	297.0854003414	NA	NA	NA	NA	NA	2329737	NA	NA	NA	NA	NA	NA	NA	NA	NA	NA	NA	NA	2578139	NA	2133931	8196422	6938068	6612298	7595004	4815683	5473052	11595955	11824103	13271149	14580494	5954676	15815713	11330790	13773039	16942566	13534743	17024806	15026342	11378949	11848538	11703209	11840970
17	15	4	1	0	0	297.1006564751	2262094	2389721	NA	NA	2632537	1938069	NA	1995128	NA	NA	2587009	NA	2862306	NA	2301758	2088586	1917134	NA	3761128	4505130	3950007	4363603	2464992	3925335	7318538	4368719	5720872	6811840	5518324	6918266	7374619	3716736	7692334	6750452	9231612	9666036	9052709	9086772	9446579	7777554	7247720	7961526	7742935
14	19	6	1	0	0	297.1217858477	NA	2096360	NA	NA	NA	2763172	NA	2063751	NA	NA	2037137	NA	NA	NA	NA	NA	NA	NA	4239865	4511291	3939272	15052134	11317745	11949416	12808221	7943520	9788217	15155410	12753925	13605004	16589613	7169169	17306688	14601477	16441614	20073990	16465463	20455240	19468486	13728037	14455674	13052872	15683050
16	10	6	0	0	0	298.0482865536	NA	NA	1922669	NA	NA	NA	NA	1889328	NA	1994825	NA	NA	NA	NA	1916685	NA	NA	NA	2809565	2840331	3663538	2100366	NA	2475888	5323630	3168324	2326057	9323492	9198333	10914720	10145345	5505396	11157370	9944090	11097127	12013880	11766123	13920900	11860974	8893524	9414314	10475251	10430756
13	14	8	0	0	0	298.0694159262	3464190	4762511	4924029	5040063	6023476	4992098	4231931	3828544	2542081	5208154	4689258	3895800	4860623	3235516	3246109	3089090	3635360	NA	6198511	5940508	7370947	18192544	15246584	16101506	24007552	13269077	16434746	34849780	35098384	45544368	45217364	20871044	49856396	34768940	39959608	49926476	42488188	56455832	47158272	32437350	35866300	32376582	37800248
17	14	5	0	0	0	298.0846720599	2641161	3942298	5337736	4519883	5323584	4686958	3873030	3588427	3859981	5357670	6278006	4386308	4982490	5646536	5248041	2539469	4213932	3561096	10119418	9890088	12712143	8803502	7417092	6803599	23823246	13461601	15162950	19207170	16631579	18897854	20401760	9803664	21225370	18446394	20890694	22974808	20369802	25621156	23528462	19588212	19529418	18214674	19542340
14	18	7	0	0	0	298.1058014325	6557976	10995113	12971672	15430619	12751183	11279485	7673109	6991707	11010076	13234294	14133126	8162836	11676394	11239128	11896889	6956253	10810555	7737495	19437836	17527096	20463840	80711872	61453588	67608736	174838688	107575408	121732696	149165072	135630640	149279696	164075120	82970528	182984624	143706192	159091808	204673392	172364192	204247728	190190624	130716808	144119520	138925856	149739856
13	18	6	2	0	0	298.1170348208	NA	NA	NA	NA	NA	NA	NA	NA	NA	NA	NA	NA	NA	NA	NA	NA	NA	NA	NA	2511169	2037993	3800778	4285727	3601578	3056557	NA	2517089	4843550	3605302	2890203	5482620	3603882	5444024	3816021	3094626	5507445	4344232	4474562	4228139	4205713	3547879	3540783	4019042
18	18	4	0	0	0	298.1210575662	9066786	13426100	15652515	15674342	16433499	15611017	12961056	12436326	12662823	14622849	18196370	12369439	14711542	15959779	16255044	8637671	12008646	10287267	19286296	22212932	24510700	19249358	14966050	14174381	31814576	20138110	21954148	19620898	14090041	15932382	17321598	9867181	19027900	17717336	19510374	22622584	19399084	21965510	23364654	17861780	18306794	16742195	18874726
15	22	6	0	0	0	298.1421869388	4547890	5454275	8496819	8593399	6801771	6717592	4600112	4974454	7586871	8338578	9458594	5853744	5579527	8906484	8819796	4906231	5125335	4852915	13996328	14516564	16036093	58216672	46241076	46293184	162436032	104167568	113376888	89052208	83595080	80270320	89462416	48687040	101556176	92981352	97520760	122130824	102126016	105943768	115708992	81745064	92002048	85399368	88906104
19	22	3	0	0	0	298.1574430725	9555260	12641742	15703743	16663554	16480630	13950116	12948795	10649473	14448706	15665309	16813998	10309180	17857298	16510719	16304224	8302850	12070114	8472766	12384565	14362976	14049545	12132589	9318720	9564363	16157649	9837723	12383873	10883136	7253847	8172541	9578142	5260235	10022876	9342071	10626180	12200344	9853387	12956390	11957326	9485492	9799434	9898834	8304006
16	26	5	0	0	0	298.1785724451	NA	6642141	3070159	3028498	NA	2305971	NA	5646225	3931217	2963630	NA	2625868	NA	2713103	2504816	NA	NA	3041486	2992454	2815089	2988315	6501632	5246801	4791517	18271204	10653868	11781778	8435794	6655849	7169039	7624368	3843035	8777710	8838281	8690839	11071915	9336286	9283321	10045536	8649927	7855901	7560037	8357273
16	13	5	1	0	0	299.079921033	NA	NA	2367858	NA	NA	2298192	2340322	NA	NA	NA	NA	NA	NA	NA	1969181	NA	NA	NA	4129303	2809903	4706288	5432851	3351602	3428816	9629472	4689789	5282158	10815311	7567948	9966349	10081711	5440170	9845522	9651081	12195738	13266118	10459387	12797472	11526003	11149280	11550263	9484922	11762877
13	17	7	1	0	0	299.1010504056	NA	NA	NA	NA	NA	NA	NA	NA	NA	NA	NA	NA	NA	NA	NA	NA	NA	NA	NA	NA	NA	7129126	5343299	5636066	7118643	3598221	4319103	8872801	8118878	9233183	9635265	6187706	10205989	8423323	9300908	12461273	9564430	12881459	11675525	6782963	9944649	7380620	9725136
17	17	4	1	0	0	299.1163065393	1874150	2673791	2946957	3039966	2224203	3496299	2145277	2596419	2705153	2556801	3895441	2618912	2486519	3103703	3675449	NA	2334637	NA	5428276	5232203	6784014	8207411	6330448	6613999	10094401	6208410	7081355	8177518	6355562	6728493	7179726	3797190	8151859	8079272	7969722	8918246	7594267	9032256	9205650	6950912	6994519	8384154	8712414
16	12	6	0	0	0	300.0639366178	NA	2223912	NA	NA	2654488	NA	NA	2082046	2224056	2313309	3239275	2578941	2378964	2769576	3611146	2190943	NA	NA	5695274	4886319	7291657	6227823	3749206	4804362	18166440	9524879	11086988	13888145	13460851	15573586	14865653	10450361	17069696	15767247	15749861	18415658	17944674	20117904	18342606	16837442	18967962	16795094	19953708
13	16	8	0	0	0	300.0850659904	NA	3092792	3506276	7530946	3578152	3333178	NA	3526926	NA	5397101	3462524	2152973	3959013	3447480	3548186	3325551	NA	2607711	6220603	6249279	7054106	33105794	20200296	23574300	42957500	20758176	25851036	47053476	47428996	55900772	58744072	33246666	64816784	50196192	52728568	66672700	57260148	66533796	57613024	48929620	56204716	53591528	61784128
17	16	5	0	0	0	300.1003221241	6352546	9004866	12137584	10417613	11122484	11649606	8465106	6783257	9512402	10576505	14724487	9970713	11438320	11240643	11171365	6198906	8467084	7549547	19877704	18014026	25659174	27621264	16878452	18712360	51518152	25710252	29090986	24849072	21386642	23624306	22535444	16283094	26883744	27508462	26080004	31148106	27236482	30284210	30079726	28502882	30743994	27835894	30724172
14	20	5	0	0	1	300.1036929425	NA	NA	2479986	NA	2123318	NA	NA	NA	NA	NA	2109834	NA	NA	NA	2166312	NA	NA	NA	NA	NA	NA	3472274	2463351	4187947	11090637	4555951	5268652	3981491	2847636	3682420	5294871	2457049	5176483	3717873	4778247	5558350	4003972	4804021	5138161	4649830	5363645	4947450	5254736
14	20	7	0	0	0	300.1214514967	NA	3248978	3921536	37929436	3816260	4056150	2727650	2828585	3438050	15191689	4078488	2199849	3756801	4342995	4754486	4986505	2392732	2548090	7994200	8274779	9414455	45741984	28531590	34891576	100686560	54468284	57763004	64879300	65688996	66304644	73375016	41766376	78956208	72486656	72389400	91969632	75634832	79690184	79403776	67558264	80895440	73186824	82387040
18	20	4	0	0	0	300.1367076304	17105596	21697372	25492618	24715752	25239376	24775264	18000620	17328436	21954028	24159894	29840804	18574388	25704716	27067614	26691136	13750932	21172904	16022149	25397092	26445672	33642308	41416624	24009618	29607750	58129132	30961354	33760456	25881296	19889584	21555856	23080242	14398963	23967424	27287310	24818466	30238826	26405026	25586130	26946318	27536258	30399962	27364886	28749932
15	24	6	0	0	0	300.157837003	NA	NA	2011547	2637305	2523744	NA	NA	2013251	2349565	2134181	NA	1975109	2445085	2345455	2294865	NA	NA	NA	3011445	3622264	3454804	11507649	6978467	10039128	36682496	21274330	20290776	16001761	15709632	13509282	14898501	10059267	16651987	17237792	16878388	20686974	16459956	16450021	19295008	16735125	19666412	18800168	20361344
19	24	3	0	0	0	300.1730931367	12051157	13380471	16272550	16155141	17203050	17078908	13013768	10565967	15367688	16234161	16252351	10971217	16857384	16198907	17942108	10052270	12757699	9308833	10239874	11403140	11702112	16484303	9471919	11503461	22465292	12590822	11695332	10543854	7864781	7623343	9617746	6306320	8531680	11978540	9367362	11014283	9696450	9311730	10990381	10213283	13143546	11879990	12177549
16	28	5	0	0	0	300.1942225093	NA	22184838	2628534	NA	NA	4465292	NA	9429342	3911703	NA	2271184	3620450	NA	2454283	NA	NA	1967443	3527345	NA	NA	NA	NA	NA	NA	2025760	NA	NA	2023936	NA	NA	NA	NA	2413043	NA	NA	2209693	NA	NA	NA	NA	NA	NA	NA
20	28	2	0	0	0	300.209478643	2973423	1957009	2780354	2901537	3236743	3322519	3022627	NA	3450914	3429069	2014428	2921837	3849029	3269398	3025016	2568904	2293470	2213052	NA	2291104	2303614	NA	NA	NA	2240814	NA	NA	2053133	NA	NA	NA	NA	NA	NA	NA	NA	NA	NA	NA	NA	NA	NA	NA
16	15	5	1	0	0	301.0955710972	NA	NA	NA	NA	2448422	2654506	NA	NA	2444205	NA	3334280	1922842	2232818	2592441	3276059	NA	NA	NA	5199460	5156948	9418312	11266806	6612642	7408235	17081950	7265736	8219600	11480572	8280258	10192319	11114595	7287021	12331543	11395645	11861592	13167544	11336689	12846380	13739602	13981391	14704935	11899229	15170501
17	19	4	1	0	0	301.1319566035	2588033	4338730	4667767	3188962	3162433	3239237	2167243	2653203	3964616	4114326	4749476	3317559	4909071	3875285	3831607	1951074	3159952	2694767	7711361	5940848	9402981	14179093	7863999	10672777	14741119	6013413	6099950	7382555	5636320	6570462	6359171	4008714	7249464	8221276	7484023	7957465	7678993	8171853	8413810	7907055	9841991	9162109	10161126
16	14	6	0	0	0	302.079586682	2649636	5006549	7727681	5673910	5958928	5515270	4768903	4606159	4393344	5215859	8300416	5594644	5970668	6791847	5748746	3756047	5307476	4656181	14906743	12764501	17913184	22695506	11381190	14390692	52756968	19743962	22502126	27177278	21986280	26046722	27313066	16612346	32267652	26932610	30644642	32431900	30490454	36348060	33509804	35861040	38823052	32703674	41649972
13	18	6	0	0	1	302.0829575004	NA	NA	2021955	NA	NA	NA	NA	NA	NA	NA	NA	NA	NA	NA	NA	NA	NA	NA	NA	2037335	NA	3932757	NA	2891175	9923052	4694749	5061361	4075328	4125164	3849990	4647852	2348541	5401479	4625797	4874661	4507935	4712281	6431905	5062064	6403636	6573197	5546685	6975287
15	14	5	2	0	0	302.0908200703	NA	NA	NA	2325695	1920024	NA	2112911	NA	2168456	NA	NA	1944604	NA	NA	NA	NA	NA	NA	6525312	4607838	6864234	10762844	5450191	6087086	9597427	4810467	5269239	5952839	6563826	7137549	7586739	4354564	8695182	6018444	8811947	7399206	8259424	7702696	9126326	9453115	10593428	8132804	11259710
13	18	8	0	0	0	302.1007160546	NA	NA	NA	17971142	NA	NA	NA	NA	2257808	5886083	2227600	NA	NA	2429879	2815258	2359838	NA	NA	3720072	2587493	5153650	25591396	12698071	16500150	25842172	10804459	12241663	25010512	25041914	29729044	31007676	16925708	37088664	25081236	28883380	34574128	29781864	33927344	34673088	28348996	34755740	32212172	38463304
17	18	5	0	0	0	302.1159721883	12730430	21166320	27828828	24479698	25720108	24608246	16900258	16807658	19149722	24595598	33483676	19747376	25267976	28101314	27352102	11962409	19554416	14903376	41667988	34856304	54455676	81067632	39080420	49802692	137328539	57218618	61076823	44671324	37268488	40091936	42435528	25584664	48434596	45544864	49715648	53215036	49397624	54173884	59228620	61776464	65062060	56788184	68118360
16	18	4	2	0	0	302.1272055766	NA	3340023	2915684	2828507	3405620	3263018	2916010	2145266	2195875	3184279	4499364	2642488	3228433	2884811	3581998	1898545	2470008	2729049	8535453	8124794	12158343	12555900	7225837	8699340	9953813	4708608	3858708	6006118	5479440	4356908	5956562	3527200	6216111	6119851	6582730	6209350	5951360	6693064	8272342	7265883	7945396	6835428	8179551
14	23	5	0	1	0	302.1288588588	3315783	8259833	4142181	5344220	5596469	4511787	3991723	3133683	3786660	4966041	9087910	3635258	5314322	5078732	4799535	NA	5779577	2357338	6925727	5611899	11873672	NA	NA	NA	NA	NA	NA	NA	NA	NA	NA	NA	NA	NA	NA	NA	NA	NA	NA	NA	NA	NA	NA
14	22	7	0	0	0	302.1371015609	NA	NA	NA	5814242	2393915	NA	NA	NA	NA	2769567	NA	NA	NA	NA	NA	NA	2036607	NA	2823077	2750338	3241359	13719173	6075893	9788884	22303262	9155848	10341148	13232494	13761560	12841268	14005210	7991336	17538488	12346803	14510547	16516943	13729673	15626449	16783838	14723684	18832572	18189548	19126120
18	22	4	0	0	0	302.1523576946	22673496	31811850	39506552	37971948	39355720	34869308	24043708	23109380	28373942	36531372	43174840	26749516	36540196	41044700	40438848	20664388	27236490	22308972	35466672	34303372	47205788	77217424	35897856	48860640	112370216	47998228	50465576	34566524	26549284	26661184	28611560	17671220	33721796	34514368	35002848	37883740	35024792	37974240	40100332	42984048	45679820	42910968	48760692
19	26	3	0	0	0	302.1887432009	6948978	11278628	13445778	12976138	13251938	12075095	7215320	7722783	10425296	12397767	13736916	8679016	11996992	14267130	14500957	6612062	8784038	7173255	8670670	7966122	11083192	16414386	7387679	9746944	22037070	10245425	10490694	8719770	6351939	6795616	6414342	4724305	7111142	7676383	8840703	8821628	8413111	7294207	8762892	10536593	10753258	10070297	12103573
20	30	2	0	0	0	302.2251287072	NA	NA	3087534	NA	2386814	NA	NA	NA	2040555	NA	NA	NA	2737500	NA	NA	NA	NA	1979042	1911276	NA	NA	NA	NA	NA	NA	NA	NA	NA	NA	NA	NA	NA	NA	NA	NA	NA	NA	NA	NA	NA	NA	NA	NA
11	13	7	1	0	1	303.0418209672	NA	4063116	2376213	66251416	NA	NA	NA	2209686	NA	16699226	NA	NA	NA	NA	NA	4106950	NA	NA	NA	NA	NA	NA	NA	NA	NA	NA	NA	NA	NA	NA	NA	NA	NA	NA	NA	NA	NA	NA	NA	NA	NA	NA	NA
15	13	6	1	0	0	303.0748356551	NA	NA	NA	NA	NA	NA	NA	NA	NA	NA	NA	NA	NA	NA	NA	NA	NA	NA	3794067	3263071	5280899	7738810	3981555	4569319	13712767	4909045	6286868	10994823	8944409	10914896	12500728	6619920	16031995	9296080	11912436	13132425	12100293	15588376	14720272	14706077	17147894	15499296	18655916
16	17	5	1	0	0	303.1112211614	3172101	3582910	4294474	2617803	4367390	2906374	2169473	2102217	2341238	4519312	5748381	4383025	3901962	4728762	4573469	2629881	3226456	3789115	11980976	10109051	16599200	23470554	12946705	17291526	26088864	10356754	11712049	15045798	12295990	13503598	14587671	7951149	17570076	13662447	15871252	16474793	16726757	20007992	19172656	19533244	20750358	19519552	22432462
17	21	4	1	0	0	303.1476066677	2330399	3829208	5507429	4133607	5700666	3935521	3671964	2489572	3821201	5043116	6075065	4440909	4581927	5141973	5614393	2590995	4479347	3104598	8570061	8038552	11442365	18160120	8855854	12515620	16831938	6898736	7307855	8144069	5949268	5819534	7335734	5516105	7102780	7724302	8424755	7347913	8278789	8589401	9312591	9942493	10331191	9822303	10404590
15	12	7	0	0	0	304.0588512399	1893801	2348139	2545172	2043040	2368493	NA	NA	NA	NA	NA	2975609	2048270	2188264	NA	3377136	NA	NA	NA	6472614	5401440	9007003	8561942	5534742	7227424	22788364	10425095	11962672	18626504	16806462	21010322	22649406	11098650	27608168	16489492	23584830	23008746	22079016	31709064	26056810	25721086	28416858	23788412	30514716
16	16	6	0	0	0	304.0952367462	7410115	11662981	15431728	13567420	15952648	14095843	10030680	10112161	10611018	14752393	18688406	13236266	15088900	17604776	16353804	7715265	10419768	9814557	31171522	27014012	40141752	62563640	35510324	47060032	139403612	61420439	68167881	57788388	46080604	54798256	59673180	32262710	71201928	52411444	67231840	67520008	64104008	79980456	78153864	73902368	83307384	73051032	84323896
15	16	5	2	0	0	304.1064701345	1900491	2795149	NA	NA	3518737	NA	3090017	2378665	NA	2570386	4881310	2578995	3584268	4118705	2648852	NA	1995584	2122278	9901004	9950085	12987329	17818944	9402429	13966408	15401272	6268717	6683991	9915375	8069733	8545210	9256550	5339712	11719826	9487420	11077734	10952213	10297938	13750194	12736659	12556584	14308227	12301221	14908998
17	20	5	0	0	0	304.1316222525	24219102	35425952	46950476	41872856	46238500	40134144	29083252	29541564	30198116	42222244	56177072	34254916	43730208	49774788	47415848	23700954	34311764	27258424	63165408	57729944	79688664	150381904	80513104	111137888	248677787	110580683	123007230	76326920	63693432	69765072	71666296	42965588	91075752	72080464	87416952	88270376	82781800	96872392	105998504	101984576	107506584	99511224	112029280
16	20	4	2	0	0	304.1428556408	2277349	2509479	4302932	2718176	3841324	3563527	2327932	3245764	NA	3055790	4419002	3019343	3328297	4004557	3695152	1975523	3066972	2289729	8449001	8995746	10978270	13167968	7160923	10386534	8107354	3764554	4548468	5397518	5332611	4490201	4508805	2452573	6710450	4346971	5348997	5912117	5890675	5881811	6165683	7358792	7820196	5512133	7837286
18	24	4	0	0	0	304.1680077588	22769144	32112314	40978536	37461492	40069952	35513880	26920590	25797846	28825984	36364992	42963404	29040738	38065468	44007648	44655172	22230516	27778670	23506516	31847422	31601590	38081524	71386488	38021232	51549308	113158512	49367900	56701320	34400292	28009112	28313582	29801114	18694768	36611272	32394352	36810908	39003724	36828808	39098344	43960520	45386080	46394296	44174300	47353468
19	28	3	0	0	0	304.2043932651	4469265	5768916	6480002	4444176	5202779	4415029	3537065	2619122	3981722	4599517	5252586	3819646	4209496	5189372	5600863	2214927	2186634	3193455	3915802	3946450	3917840	5896598	2898061	3812506	10339731	5242747	5798310	5226050	3282102	3719693	2761145	NA	4676841	4733071	5200058	3874411	4738217	4436490	5191400	5447550	5474266	6418426	4913821
16	32	5	0	0	0	304.2255226377	NA	NA	NA	NA	NA	NA	NA	NA	NA	NA	NA	NA	NA	NA	NA	NA	NA	NA	NA	NA	NA	NA	NA	NA	NA	NA	NA	NA	NA	NA	NA	NA	NA	NA	NA	NA	NA	NA	NA	NA	NA	NA	NA
15	15	6	1	0	0	305.0904857193	NA	1928277	2990879	2917301	1898107	NA	NA	2293889	NA	1888906	3030166	1927723	NA	2247584	NA	NA	2273825	NA	9183966	6875783	9146073	17170588	10711904	13418369	23936198	9961022	12424306	17685294	14454154	17203964	19084714	9850185	23336958	16000894	20599726	20529526	19261876	25893666	23579626	23841928	25448166	23863040	27361716
16	19	5	1	0	0	305.1268712256	2591908	4844399	6448954	4352209	5660183	6126820	4039507	4507036	3504705	5597607	7882931	4143943	5730338	6759356	5878560	3038379	4740412	3367716	13250299	13461155	15685367	34515132	20106110	25802656	31726824	14343771	15860880	17447756	13573544	15344410	17051082	8851813	21616670	15837085	19407820	20248982	18958804	21629762	23452682	21744808	25345798	20971294	24162772
17	23	4	1	0	0	305.1632567319	2143678	2713481	4404054	2831597	3816499	3086591	4041070	NA	3220571	3659715	5307599	2742627	4783678	3874776	4158780	2717893	3799383	2951487	6445848	6806208	6978324	12894428	8252315	10086334	11511049	4795000	5703853	5689195	4842950	4724537	4254696	2706818	6271039	4714428	6664172	6118838	5408245	5719907	6804522	7513289	7786277	6842175	6662645
15	14	7	0	0	0	306.0745013041	2113097	3844637	5939718	4676006	6161638	4819367	3782672	4259417	4566266	5992579	6452111	5104675	6720254	6317712	6948852	3540824	4768769	3303403	13842927	12974473	13330929	29813754	16506498	21895864	68956248	30658894	35649420	44453484	40143020	48909884	52293872	27324496	60603240	42140352	54658804	56224980	53726488	68652688	62771012	59551720	63132232	57193048	67597600
14	14	6	2	0	0	306.0857346924	NA	NA	NA	NA	NA	NA	NA	NA	NA	NA	NA	NA	NA	NA	NA	NA	NA	NA	5503480	5638546	7093754	11777027	6476427	7724739	11405407	4547927	6360982	8806004	7486647	8802885	10318072	5312089	10822514	6799049	9480958	10474719	8801568	12609178	10565452	11716594	11268688	10725987	11986219
19	14	4	0	0	0	306.0897574378	NA	NA	2281233	2177970	2791665	2294706	NA	2348900	NA	2752655	2456219	NA	2718986	1954716	NA	1893219	NA	NA	3195899	4374421	4303357	3005447	NA	NA	9918562	4476250	5369753	5838456	4359867	6207049	6227195	3222620	6735734	5672653	6854401	6051043	5711140	7508638	7990096	7791606	7257684	6429286	8835374
16	18	6	0	0	0	306.1108868104	15504227	26960950	32550434	29025218	30998786	25451458	22776876	22010484	21376788	28944542	37423020	24729150	33446682	35006124	34842640	15082355	25347100	19108870	56015372	53152164	57571856	157494304	88379040	118528728	319237968	141275922	161043548	124612232	104097992	119008856	124580112	65159276	151600016	114025184	143959824	155518435	138931504	164015792	169291616	159412224	162525792	151925376	171324736
15	18	5	2	0	0	306.1221201987	2212715	2952255	4247594	4204490	4535562	3594186	3253300	3005052	2866204	3380904	5076404	2919495	4382499	4878517	4532760	3373435	2976804	3233295	12231189	11698606	11684375	24452130	14876328	17119968	16889984	7532916	8465331	11103891	7233749	9076324	10543382	5485686	13374355	10652392	12478237	12344575	11294016	14704314	13387627	13711378	14576240	12450434	16092491
17	22	5	0	0	0	306.1472723167	27231102	43410512	54767164	50140124	53653788	46205916	36891720	34437776	37879600	50489532	61757384	38819420	52005688	57935560	58927148	26585996	41354296	32580642	62781992	62335424	62593580	184757312	103927488	133569272	333164704	155423104	167679936	107327144	88058088	92630648	99709224	54362248	119897000	98870016	120284976	125758744	116272472	128184016	138817408	135524384	136393344	136131232	142685536
16	22	4	2	0	0	306.158505705	NA	2028889	3324997	NA	2851622	NA	NA	NA	NA	2451652	3516880	2391652	2589759	2473936	3081780	NA	2111551	1987114	5493298	5220811	6390325	7901251	4335814	6487808	3586722	NA	NA	NA	2821363	2459523	3421493	NA	2997171	3034887	3118396	3983647	3290464	3178715	3449739	3992626	3817104	3809954	3846508
18	26	4	0	0	0	306.183657823	10351511	14652523	19547736	17865722	18628920	16231416	13040737	11829930	13084489	18241752	20223972	12488311	17218386	18556644	20731974	9573287	13853778	11926589	14473798	18864606	16353865	34884696	19914458	27372308	63615160	29561252	32790500	23252678	19826952	19703448	20033866	12198054	26020810	20710172	25388882	28323126	26283382	25951986	30519200	29593672	28881574	30524088	30389634
14	13	7	1	0	0	307.0697502772	NA	NA	NA	NA	NA	NA	NA	NA	NA	NA	NA	NA	NA	NA	NA	NA	NA	NA	3273480	3945619	3539217	8073055	5375916	5396986	8848365	5661798	5706415	12482992	10904538	14170500	14113850	7116638	18194140	10493449	13953603	16001086	13967488	20087304	16394914	16364368	15515056	13655483	16928920
15	17	6	1	0	0	307.1061357835	NA	2637575	3804945	3233467	4282356	2565799	2844939	2429268	2865648	3619232	5149356	2455103	3050523	3825572	2766856	2479171	2567684	3256561	10931493	10515631	9208110	32366462	19546570	24735256	33788944	15248515	17009356	25031118	21097464	23417250	26797146	13259642	32095996	21906984	28256866	30851166	27115680	35090984	33723072	30176112	31200720	30553562	34842808
16	21	5	1	0	0	307.1425212898	2977861	4383522	4630829	5798614	5264400	5390019	3303718	3508079	4225035	5060540	6320840	4016987	5163575	6417856	4812580	3508317	4042527	3816717	10423618	11822284	10087755	31502238	18239974	23137846	25449520	13175967	13265641	14514669	12192789	12730817	14580856	6914967	17602332	14396998	16603777	17516670	15450304	17662536	19145440	17587088	18748912	17530362	18976984
14	12	8	0	0	0	308.053765862	NA	NA	1964509	NA	NA	NA	2429384	NA	2257832	NA	2278791	NA	NA	2058360	NA	NA	1892551	NA	4890647	3030420	2835495	8683194	5566667	6359345	13709181	4422516	7527879	18138346	18022140	22938816	25245564	11959905	29139526	15649095	22773128	24621978	23118814	30983540	24925686	23242414	21276944	19675410	27171842
15	16	7	0	0	0	308.0901513683	8026346	13910480	15700985	13986218	17077982	12841348	9664995	9962539	10636483	15408791	16440739	10693685	16042259	15391892	16246263	7423243	12186082	8657364	26325044	27258800	23355460	80212696	53032168	61481296	178702562	90089519	104339336	109573384	94596888	115700960	123025304	58852988	150651488	102115688	130133416	141751232	126956544	163591568	155956752	130610896	122108208	122091824	140475424
14	16	6	2	0	0	308.1013847566	NA	2192856	NA	2277043	NA	1961357	NA	NA	NA	NA	2928556	NA	NA	NA	NA	NA	NA	NA	6806589	7041978	6057037	17281764	10806514	13353304	13498281	7633817	8394221	12582161	9580322	12106985	12627876	6327943	15127151	11053423	14337456	15762372	13743112	16371101	16168480	15826647	14373177	13113659	15324205
19	16	4	0	0	0	308.105407502	2347253	3059163	4073988	4753846	4776170	3275152	3741678	2581047	3726542	5438115	6001071	3902017	5309727	5412000	5176835	2828821	4491758	3340767	5897280	10219453	6540369	4745959	3741429	3716956	13485996	7083933	7238128	8488213	7559973	7589101	9166760	4627082	10668659	7113074	7907763	9360328	8566795	10186145	11474467	9959131	9926972	10744127	10215473
16	20	6	0	0	0	308.1265368746	20384004	33810920	41497620	38177224	42710776	35926432	28500478	25337926	28132574	39472820	45743552	30211152	40272176	40144048	41594388	21692708	31648254	25647598	61661264	67465168	59998304	235614976	150836480	174367088	470595520	247764912	281550336	205763872	177155888	193574144	208746432	104605336	252920448	194226560	240201152	257831904	233878560	265631152	284243520	238696176	221591888	229325136	251182144
15	20	5	2	0	0	308.1377702629	2306316	2291186	3404829	NA	3031810	2998952	2616582	2800207	2729702	2832572	2338760	2683994	3368247	3552952	2871836	NA	3610118	NA	7373914	6826966	7292011	16429827	11392271	12435831	9457610	4305846	4624906	7381296	5279552	6813960	6352835	3799715	8834703	7536014	8369615	9468900	7754792	8960446	11130431	9370359	8352089	7953755	9483341
20	20	3	0	0	0	308.1417930083	3525391	4624885	6839328	6110674	5728006	5638571	3819017	3727954	5454057	6899391	7542220	5388381	6244667	6556859	5497375	3430704	5864969	3421179	5897309	8813529	5962862	5621511	2576147	3655034	6239182	3292601	2336782	5087540	4378435	4441355	4237255	2454182	5545619	3845521	4490706	5781480	5341227	6280642	5750339	6306555	4470109	5370206	4661329
17	24	5	0	0	0	308.1629223809	16118046	23734788	29426736	29157858	31106838	29376954	20353560	20873312	23799032	29146832	32886236	21437548	28549450	29945036	31460910	15413567	23460376	19096074	31514734	37601256	27988094	108704536	68523296	80404872	213268448	117249992	131669536	79476040	67956560	70104352	75544536	41764536	94798504	80308640	92089824	101463032	91173952	95090136	108951128	96941840	88291696	93108592	95894624
14	28	5	0	0	1	308.1662931993	NA	NA	3040306	5450213	3904792	2832317	NA	NA	2653947	3047122	NA	NA	NA	NA	2181937	1942849	NA	NA	NA	NA	2909313	4394780	NA	NA	NA	NA	NA	NA	NA	NA	NA	NA	NA	NA	NA	NA	NA	NA	NA	NA	NA	NA	NA
18	28	4	0	0	0	308.1993078872	2241592	3189279	5022283	4843006	5238065	4677590	2179379	3126908	3132691	4549356	4683256	3336329	4607335	4390631	4831819	NA	4009012	2976806	4402827	5276166	2846876	7460665	4804930	5686699	14931971	8803303	9384508	7524708	6903666	7093564	6606839	4043475	7391942	7157185	8529411	9581594	7914590	9029108	10014324	9068333	7178639	9445776	8833156
14	15	7	1	0	0	309.0854003414	NA	NA	NA	NA	NA	NA	NA	NA	NA	NA	NA	NA	NA	NA	NA	NA	NA	NA	4373323	4391099	3849570	12586558	9389072	10048654	14277432	8434342	8864003	18651210	16114241	18419748	21396196	7665031	24688086	16553131	19869938	23193376	20105060	26704136	23738738	19898930	17441942	17736848	20168600
15	19	6	1	0	0	309.1217858477	NA	2657979	2473988	3882174	3277804	3097733	3001053	NA	NA	3843507	5402816	2263887	3143214	3382184	2460427	NA	2733797	1949914	9075560	8583895	8232832	31876702	20740142	22881452	28662618	16026307	17070368	24430696	20800096	23812162	26245892	12956067	31327734	22920394	28795152	32020288	27232132	33286440	34933136	25688658	24517814	23551152	27021240
16	23	5	1	0	0	309.158171354	NA	2274517	3207968	2067674	2105864	2374048	NA	NA	2434515	3006927	2716892	2891115	NA	2038724	1994535	NA	NA	2338549	4858757	5570291	4193181	14194301	8542283	7928011	12374908	5930720	6210878	7594118	5649021	6556770	7452450	4726208	8803863	6835432	7878960	9187167	7780260	9010504	9615793	7253619	7466198	5990608	8359896
14	14	8	0	0	0	310.0694159262	2582127	4091241	4675024	5046161	4834489	3410758	3901337	2970081	3656304	5679245	5374362	3351591	4866824	3595899	5250014	2487073	3020711	2078880	6652503	6315451	7896694	20871576	15393581	16576451	33484488	18093488	24491032	44604288	42702176	52255580	55033380	25406596	64432444	41938916	50041908	60873336	52034240	73423984	59350212	42818956	42582004	41820132	51241728
18	14	5	0	0	0	310.0846720599	NA	2740596	2820572	3719068	3218117	3126098	2292900	NA	3482235	3741337	4167590	1953331	3198227	4364423	4570090	2631340	3217842	2154412	7493219	8198599	7047810	5233061	3333945	4603855	15777493	8745405	9684004	12188556	8908140	11936618	13647408	6327441	15292746	11186162	15453248	16337542	13816524	18359422	16639185	14210458	13078528	13223921	13566733
15	18	7	0	0	0	310.1058014325	10540681	15892355	20818412	20168620	23518420	19224418	13914036	13032956	14242442	18418858	23266230	16048707	20088612	18750102	18623482	10569403	14407618	12398523	32568948	33142230	33515156	135150000	98671432	103770080	308985568	186588624	212214832	208386976	183809408	207731584	230014528	110619808	261179744	198291456	235320400	277101216	241580768	295615648	283262176	197737904	195870736	195739648	215565088
14	18	6	2	0	0	310.1170348208	NA	NA	2307572	NA	2366941	NA	2227388	NA	NA	2335922	2508223	NA	2093868	1922464	NA	NA	NA	NA	5585533	4453344	5294748	12528065	9890643	9778154	8230644	4944343	5612606	9530279	7310726	9231237	9641547	6005930	10576230	8308749	10372187	11166370	9417448	12764315	11431149	8213943	10220572	7706637	9206570
19	18	4	0	0	0	310.1210575662	5704340	6742926	9535991	9215928	10181856	8580973	7250879	5828104	7967382	9236661	10720194	7145039	10096431	8757923	8852485	6091462	7456718	5357511	10868352	13256163	13414047	10891716	7575383	6695918	15771383	9819609	10812481	10525610	7965066	10439561	11025999	6004909	11815274	10350608	11099230	12407462	11217644	13223070	12942576	10317242	9387040	11053073	12417838
16	22	6	0	0	0	310.1421869388	12246691	18554782	23427592	22155208	23973104	21669756	15394767	15558167	18727588	21800134	25437138	16517727	21813056	21611186	20923414	11843285	18669534	15486935	36370064	39712244	39782064	160135632	113957736	121350144	351870685	219755681	243541072	165428160	149058031	151223200	164445792	86043840	191777152	166440992	186823792	220117696	188758784	210091184	223329536	166215120	157384752	165462048	170410816
15	22	5	2	0	0	310.1534203271	NA	2079397	NA	NA	NA	NA	NA	NA	NA	NA	NA	NA	NA	NA	NA	NA	NA	NA	3938458	3516924	3076281	5558753	5002609	3450377	3732757	2506227	2233947	3065797	2726820	2305188	3179882	NA	3346311	3399724	3119226	4037314	4619528	3453115	2490124	3724246	3402812	3268653	4002122
20	22	3	0	0	0	310.1574430725	6589102	8012713	9416211	9150420	8914172	8238984	6990810	4763170	8212144	9694417	9806814	6310507	9066315	9036478	10113057	3937504	6986729	5399522	7735965	8687103	8003261	6386148	3680628	4146188	8014617	3378166	3977822	5613513	3888039	4428711	4784238	3258570	6018442	5526063	6325373	6802118	5981964	5573823	6939920	5482970	5128256	5227568	5014862
14	17	7	1	0	0	311.1010504056	NA	NA	NA	NA	NA	NA	NA	NA	NA	NA	NA	NA	NA	1914766	NA	NA	NA	NA	3347848	5433568	4219311	14693657	11552366	12471069	13789827	8884447	10364752	18495194	16414882	18476732	22040968	9926565	23235786	18391878	19154842	24833530	21093952	26992642	24289340	17135886	17099638	17019742	17243794
15	21	6	1	0	0	311.1374359119	NA	NA	NA	2628798	NA	NA	NA	NA	NA	2539203	2559953	1953115	NA	2229674	1978125	NA	NA	NA	4466084	5265660	4651980	16348472	12846732	12512060	14105252	7233788	10088301	12076792	10850496	11704027	13173159	6759362	15025386	12213091	13266872	18599448	14022240	17723426	16230491	12159278	13855638	12710782	13717169
13	12	9	0	0	0	312.0486804841	NA	NA	NA	NA	NA	NA	NA	NA	NA	NA	NA	NA	NA	NA	NA	NA	NA	NA	NA	2187458	2006179	3823696	2231146	2481201	2377712	NA	2408004	6209005	7308191	10836435	8861861	4749442	9889804	7223901	6528696	10766638	8321399	12512071	9681769	7295046	7640752	7653007	8324567
17	12	6	0	0	0	312.0639366178	NA	NA	NA	2119295	2064029	NA	NA	NA	NA	NA	NA	NA	NA	2506349	NA	2088768	NA	NA	3525760	2087374	4486319	3228765	2094967	NA	11003390	6523863	8522320	11246074	9074603	12583392	12823730	6480526	13094938	12244585	12757700	14698812	13885828	17646420	14680950	11529299	11747005	9890460	12206564
14	16	8	0	0	0	312.0850659904	2769421	5942555	7687106	6150543	7433901	6537505	4818280	4649904	6361140	7211675	7907754	4821041	6472980	6577277	6513119	3796559	5268355	4665734	11429008	10011614	12682431	44073072	34443656	37674576	87868944	53666792	65940064	95158792	89521088	109380080	116163776	57684636	122933296	96138872	103758552	136364368	111952280	144032608	122291080	86574184	96274128	87443120	100223480
18	16	5	0	0	0	312.1003221241	3739160	5237030	7506894	7312795	7904953	7571756	5211507	5462971	6475840	7135911	8294837	5606460	7199008	7045256	7710186	4147290	6451598	5635473	11846812	11779050	14615756	12978300	9316756	10248795	25142816	16294899	17785454	17809944	13992904	15751678	15944913	9233065	16406586	18007688	18692836	22225244	17412516	22037364	20476822	15998066	17141468	15869627	16589316
15	20	5	0	0	1	312.1036929425	NA	NA	NA	NA	1925563	NA	NA	NA	NA	NA	2288312	NA	NA	NA	NA	NA	NA	NA	NA	NA	1968334	4742272	4258199	3755102	9012771	6041590	6642288	6625819	5938123	5214721	5994708	3460780	5991485	6067850	6055654	8103262	7344550	8782711	7122841	5579893	6239968	6213310	6055431
15	20	7	0	0	0	312.1214514967	7074855	10255669	11268062	12879275	11756232	10968380	7473539	8244170	9035855	12382903	12630469	8929356	11150639	11202712	13337082	6803562	10380348	8042913	24145070	24255482	28302556	117620880	92856744	97021552	307635816	198124544	221772798	196690480	174373856	185156112	203670752	108475064	217436240	198686368	203733744	268321136	223199664	251347840	245089184	173229184	190957296	183224016	194036191
14	20	6	2	0	0	312.132684885	NA	NA	NA	NA	NA	NA	NA	NA	NA	NA	2055758	NA	NA	NA	NA	NA	NA	NA	NA	1929219	1992165	3981977	4796334	5244023	3833918	3047437	NA	4154931	2925027	3921945	5711084	3236035	5128278	4789923	4622079	5068151	4510144	4914065	3964850	3264142	5431545	3756759	3998241
19	20	4	0	0	0	312.1367076304	10017842	12453184	16943082	16983478	16386772	17114438	13213070	10732501	14934106	16018115	19462608	12116056	16778556	16484516	15954438	8877172	11922857	11052460	14908601	19262470	18871528	14629020	11246001	11806330	22541890	15725584	17627786	14797366	11600870	11958812	12649711	7702214	12378201	15472294	13234946	17430906	15219139	17030036	16798644	13620370	13057788	12760795	15288868
16	24	6	0	0	0	312.157837003	3306561	4171088	6721529	6229446	6520548	5891415	4898718	4705253	4466282	6288083	7288289	4871272	4489548	4879540	5091350	2835076	4412345	3166140	12152010	11772951	13765881	47161520	36905408	38510220	124880472	83813408	92793496	56836680	52116472	50823728	56476928	33358550	63238252	61879992	60046100	79626640	66363860	67421096	72016840	55927972	60876560	57919212	57862712
14	19	7	1	0	0	313.1167004698	NA	NA	NA	NA	NA	NA	NA	NA	NA	NA	NA	NA	NA	2030991	NA	NA	NA	NA	2844093	1956609	2780661	10447853	8725701	9951654	10279372	5791506	7870869	10933601	9133818	10634571	11358245	5516728	11547574	11129301	10662456	14283977	11996435	13764339	11359996	9603042	12137039	10353188	12868996
13	14	9	0	0	0	314.0643305483	NA	NA	NA	NA	2155649	NA	NA	NA	NA	NA	NA	NA	NA	NA	NA	NA	NA	NA	2887909	2489313	3523301	10061601	5274557	7220406	9988408	4891129	5798020	16093294	16962034	21157980	21596990	12312718	27080436	16839912	19022162	22898682	18708548	26069556	20769316	18086676	20823428	18687312	21663942
17	14	6	0	0	0	314.079586682	9683353	24292028	41231780	14857080	31991948	24404712	8957732	19226986	44062180	17377428	39116708	18628132	11817738	34029164	38944716	10007019	34700104	22424408	32826034	36020716	42906352	12441391	7524297	8967363	34671940	16482820	20226192	18047098	15315455	17782890	19241802	9840794	19990272	18597108	20119902	23992326	20203600	24558146	22374962	20458274	23666066	20315484	22651092
14	18	8	0	0	0	314.1007160546	2502568	4039883	4505010	10197896	5061788	4352760	2936883	3211130	3751925	6668452	4307892	3536435	4446490	3820155	4416476	2709498	3314522	2877799	11604674	8961533	11846402	61949760	35444696	43029716	113511768	58624532	66212000	96307344	94257680	105203832	115149664	64936104	124638992	104381704	107282800	135890976	113756256	135187024	123406912	96914224	118050208	104549744	123801832
18	18	5	0	0	0	314.1159721883	9994675	13320918	17055166	15702932	17164456	13243139	11653950	11088261	13334016	15726767	20144064	11910719	16735013	15961735	17360872	9464325	13048677	10419058	24453838	21557770	30257934	33576780	20117478	22750432	57183592	28875296	32403630	26155160	21443100	20641928	23595880	14360757	26814240	26848530	25481596	31131686	26409072	29330018	30272080	27695936	29199792	27360636	30785780
15	22	5	0	0	1	314.1193430067	NA	NA	NA	NA	NA	2429445	NA	NA	2102274	NA	NA	NA	2056232	NA	NA	NA	NA	NA	NA	NA	1948177	6475601	4165609	4559588	12053867	4923940	6794416	3482780	3570207	2994571	2936684	2614200	3364644	4436757	4304256	5823529	3586675	5680228	3869780	4088644	4023220	4009343	4203766
17	18	4	2	0	0	314.1272055766	1951163	NA	NA	2451869	2137520	2342795	2364487	NA	2233096	NA	2302536	NA	2991406	3895439	2688752	NA	3375981	NA	5135063	5254674	7758615	10660412	7118158	7487947	17186792	7106921	10896625	8314052	6375708	7815478	8001817	5316779	10054001	6999748	7564883	10226768	7980228	11809808	9811996	7685587	8372888	8617198	8660036
15	22	7	0	0	0	314.1371015609	NA	3330790	3873742	11142052	3083448	2823954	2143054	NA	3261455	6147264	4491728	2643023	4586294	3759255	3396088	2963476	3484021	2269058	10390238	9595418	13454111	57648992	35555320	39572724	157076864	81226288	87732416	72272040	68117040	66062488	74451832	45136068	80418608	79297824	77267344	99371064	81496192	84757104	89082464	75361104	88542656	81153424	87036168
19	22	4	0	0	0	314.1523576946	16824780	20904688	26093016	25308080	26650818	25039646	18240346	17396128	22914586	25440460	29061084	17817178	25035586	26312354	24862722	14977567	18779008	16468877	22065898	21033510	26407722	31004526	18262020	21878014	45960584	24697406	25800906	17899702	13867577	15155366	16223111	11419857	18317120	21544240	19931548	22775878	20609168	20150914	22252144	20224864	22916560	20721052	22450450
16	26	6	0	0	0	314.1734870672	NA	NA	NA	NA	NA	NA	NA	NA	2663722	NA	NA	NA	NA	1963955	NA	NA	NA	NA	2857979	NA	2270268	7639424	4317716	6796560	24440220	13681230	13742299	8570056	9683530	6652087	9115545	5490914	10813267	10730818	10863021	12087383	9894050	9771668	10889858	10093426	11851235	10290605	10764582
16	13	6	1	0	0	315.0748356551	NA	NA	1973904	NA	NA	NA	NA	NA	NA	NA	NA	NA	NA	2279392	NA	NA	NA	NA	3210941	2800881	3601926	4962954	2036964	2792696	10619101	4960526	6106019	7770029	7064859	8866720	8939145	4672401	10545766	9125931	10542237	11152221	10927016	12567977	8911233	10868346	12308717	11581614	13270076
17	17	5	1	0	0	315.1112211614	2011254	3214244	4185259	3911813	3635092	2887651	2718745	3208287	2607829	3327912	4764345	2839860	3382812	3726715	3613915	2437328	3062341	2647896	8336857	7131405	9387554	13226665	7333634	11042838	17473790	9844010	8546239	9855947	8595768	8780734	10207911	6048685	9972358	9560137	9995451	11686780	11211719	12328393	11877792	13891226	14354700	12253389	14103644
18	21	4	1	0	0	315.1476066677	2755216	3856319	3706054	3809953	4588463	2803198	3851828	2919034	2946800	4209092	5543637	2769232	3689016	5395351	5245687	2719978	3937376	3309683	5797366	5702953	8527423	10093256	6349599	7846964	11006240	6309191	6321116	6213609	3488597	4902876	3444421	2875848	4649637	5943399	5237978	6571932	6241255	7016937	6033855	7245497	6637868	5930733	6674556
16	29	5	1	0	0	315.2051215466	NA	51543528	15227122	NA	NA	51709480	NA	40527012	16931098	NA	2114561	31764858	NA	55558596	17683234	NA	NA	23846558	NA	NA	NA	NA	NA	NA	NA	NA	NA	NA	NA	NA	NA	NA	NA	NA	NA	NA	NA	NA	NA	NA	NA	NA	NA
16	12	7	0	0	0	316.0588512399	NA	NA	NA	NA	NA	NA	NA	NA	NA	NA	2105101	1934082	2166509	2151754	3025833	NA	NA	NA	4676285	3327979	7049487	6022617	2554101	3514146	18472040	6880269	10337961	13973202	13332523	14808777	15985083	9700988	16731582	15928150	16101327	17039014	16504562	19808516	17533124	17920454	19096636	18537460	21768088
13	16	9	0	0	0	316.0799806125	NA	NA	NA	NA	NA	NA	NA	NA	NA	NA	2160541	NA	NA	2009178	NA	NA	NA	NA	3259597	2757627	2726176	15056363	7986693	11189043	13782141	5927965	7136954	18724580	21764156	28327642	27931084	14773900	32366032	21341032	23955424	28966584	23854852	31527190	26153174	24461784	26883150	26506246	30685100
17	16	6	0	0	0	316.0952367462	5277488	8050794	11508623	9668972	11218550	10156218	7616747	8287024	7025569	10133142	13788585	8455198	10211592	10226790	12565956	5661585	9138459	5734709	24578266	19085318	31734060	39489016	19131922	25951040	87359258	41035259	46268301	34627312	29956168	32632552	32309722	19029656	38641116	35083124	37267436	42045124	38047504	42840356	41840868	43086308	46871644	39474196	48584632
14	20	6	0	0	1	316.0986075646	NA	2372972	NA	NA	NA	NA	NA	NA	NA	NA	NA	NA	NA	2216552	NA	NA	NA	NA	NA	NA	1996335	8236540	4409364	6062915	19131534	7303212	8463048	6187763	6343755	5854954	6971868	3769498	8159713	6274935	6194160	7591625	7527189	10414375	7598309	7285225	8771679	7317526	9713596
16	16	5	2	0	0	316.1064701345	2303288	2998897	2867096	2396789	3150463	NA	2797811	NA	2519977	2523038	4253106	NA	3836433	2873454	NA	NA	2432547	NA	7363810	6743056	9726261	14013954	7473691	9382729	10996885	4553778	5467855	8093433	6101073	5969649	8400354	5400224	8868328	6680445	8614903	8813263	7217947	8737070	9261292	9737712	10296421	8018972	10049475
14	20	8	0	0	0	316.1163661188	NA	NA	NA	22933884	2783878	NA	NA	NA	2235312	8369830	NA	NA	2769177	NA	2122837	1894816	NA	NA	4975850	3831831	6207805	36019724	15900194	23104336	54293664	23367738	25024214	38448896	38897752	42667768	45797868	26214056	53919216	39543684	44623872	52211416	44027684	52072760	51040500	46666232	55407724	49509412	57538508
18	20	5	0	0	0	316.1316222525	23449418	31764612	39619500	35910024	38686352	35760340	25544964	25159498	28896186	35243696	43505092	28390458	39422244	40387712	39765472	21743532	28873014	24064336	46127348	41961508	60135752	87936536	44846640	57441116	138122416	61018180	68294368	45043468	37759076	37588740	40710648	26033842	47562236	49243024	46983180	52711140	48443184	50024772	56529152	54514180	60224636	53875760	62068696
15	24	5	0	0	1	316.1349930709	NA	NA	NA	NA	NA	NA	2074632	NA	NA	NA	NA	NA	NA	NA	NA	NA	NA	NA	NA	NA	NA	4824603	2204465	3046240	12020911	4237896	5949157	3164944	2106471	3291912	2854906	NA	3904001	3255700	3141134	3533544	3425076	3656007	3474692	2946056	3602558	3837492	3843036
17	20	4	2	0	0	316.1428556408	2688850	2622092	3556787	4262800	3923610	3509981	2736909	NA	NA	3890362	5114317	2723394	3871021	4203658	2739177	NA	3241790	3025752	7698687	6572076	9246033	9522721	5669431	6862695	8190135	4363342	3690731	4051223	2349678	2401039	4198913	2277052	5480968	4086683	4546581	4612847	4001082	4008269	5369611	5359631	6396037	3728955	5179363
15	25	5	0	1	0	316.144508923	NA	2063757	2906292	NA	NA	NA	NA	NA	NA	NA	2538958	NA	NA	NA	NA	NA	NA	NA	3142912	NA	3918675	NA	NA	NA	NA	NA	NA	NA	NA	NA	NA	NA	NA	NA	NA	NA	NA	NA	NA	NA	NA	NA	NA
15	24	7	0	0	0	316.1527516251	NA	NA	NA	4753816	NA	NA	NA	2152026	NA	2306242	2152149	NA	NA	NA	NA	NA	2144837	NA	4344582	3324979	4236633	14067242	7045695	8589167	29844672	12701782	14307059	12773151	10424437	11792151	12153353	8199875	16037392	11674531	14237725	17049334	15103811	13965654	16222483	15522327	18384014	16723011	17401836
19	24	4	0	0	0	316.1680077588	21552996	27791518	35003332	32895394	34315948	33507568	23722272	22108004	26586070	33728204	37344736	22832214	34031936	38691996	36521468	19449798	26132816	22110570	25311506	23763008	29854054	48991800	24489548	29453180	68441296	31166562	34051840	22273836	18045058	20152100	21766678	13465295	21270046	24789936	24045610	27135748	23801680	23560548	27480352	29540900	30524570	28152912	30812152
20	28	3	0	0	0	316.2043932651	4542333	4604088	6493153	6795711	7870152	5473547	4286266	4568960	4715504	7438057	5671420	3791985	5872988	8187065	7499287	3892703	5565803	4234630	4205359	5222491	4150146	4833367	NA	2729881	7460079	3882110	3989276	3824457	2636958	2735425	3665460	1937130	3123261	3548621	4134984	4125475	3044719	3092867	3783487	5180996	4054714	3804271	4496408
15	11	7	1	0	0	317.054100213	NA	NA	NA	NA	NA	NA	NA	NA	NA	NA	NA	NA	NA	NA	NA	NA	NA	NA	1974723	NA	NA	2946352	2082571	NA	4654078	2475025	2399158	6071806	4876097	6355450	7567604	3787116	8677662	5790342	6900488	7618039	7528004	9448550	6708237	8029466	8922003	8155968	9935613
16	15	6	1	0	0	317.0904857193	NA	NA	2732411	NA	NA	NA	NA	NA	NA	NA	2371999	NA	1983227	2273112	2082485	NA	NA	NA	8199136	4919048	9439292	12773711	7235880	8798832	20056096	8610605	9486802	11188763	10799966	13396503	12324114	7267719	15184189	13086372	14633766	14375446	13742690	16680070	16124971	16020793	17754034	15765342	19213084
17	19	5	1	0	0	317.1268712256	4010506	4169040	6205078	5420149	6403451	3989426	4059613	3632161	3633293	5677478	7106747	4422954	6619159	6395763	6503633	NA	5407762	4111923	11789308	10904356	16471128	26337646	13314372	16469646	25835586	10625866	11729391	12493368	9880442	9260597	10859824	6660515	13658461	11142850	12176196	13240885	11584129	14636197	14527562	16270680	17332178	15333245	17523516
18	23	4	1	0	0	317.1632567319	2960420	4034410	4137649	4244113	4398486	3888077	2281976	2565692	2615463	4104642	5516503	3837254	5350451	5146511	4952301	3608205	3065389	2965070	5762072	5148480	7484533	9965966	4781409	7496364	9427043	4442982	4835851	5038678	2598295	4320851	3726670	2855870	3730300	4124384	4600674	4080212	4522144	5294277	5496937	5343607	5567473	5792668	5893980
16	14	7	0	0	0	318.0745013041	2268840	2983928	3851101	3294525	3477567	2912363	2689937	3860180	NA	4187765	4851595	3455477	4317924	5463104	4202909	NA	3679433	2831601	12132058	9805310	14552896	20501658	12260402	15315349	53476264	23148070	27249874	30811450	23715432	30811450	30906430	17843306	38298768	27273672	37039696	35517784	36435364	44603356	39729000	39262336	42351356	38115996	46268020
15	14	6	2	0	0	318.0857346924	NA	NA	2534757	NA	NA	NA	NA	NA	NA	NA	NA	NA	NA	NA	NA	NA	NA	NA	6168291	3910663	7513929	10256548	6404155	6653343	10473396	4126767	5415132	7339331	6015601	7373124	9018440	5608563	10556570	7508433	8646235	10048866	9352623	11057124	9820017	10074249	11594501	9603751	12181118
17	18	6	0	0	0	318.1108868104	12934337	22291986	25215352	23373656	25781338	21810822	18103980	16614639	17090902	24059024	30718886	19503632	26193662	28842588	28044216	14054706	19621604	17284876	48963320	42077724	60030812	109647032	55055440	77447600	198916240	93971626	105046600	67908952	56413828	61076824	66467932	37856388	78996656	66488804	77762160	80500088	75077064	89905144	91740040	88414368	97426200	87153336	98999952
16	18	5	2	0	0	318.1221201987	NA	2619931	4488576	4215137	4013666	3178639	2614964	2602231	3975005	4263065	5122991	3587097	4373768	5140068	4693440	2223418	4324588	2400020	11896575	9674275	16238438	19981506	11502680	15094204	16114645	5916235	6429944	8251744	6735502	7172449	8616038	4046990	9585849	7722479	9815673	10075521	8595918	12224516	9762703	11393192	13089573	11461317	12529309
14	22	8	0	0	0	318.132016183	NA	NA	NA	17409896	NA	NA	NA	NA	NA	5887137	NA	NA	NA	NA	1922760	NA	NA	NA	NA	NA	NA	7319755	3622496	4657604	6930398	3152979	3652864	5138792	6109845	6306153	7113838	2880662	7855298	5591543	6694530	6766986	7066071	7537677	8540055	5948593	7912237	7530190	7568038
18	22	5	0	0	0	318.1472723167	30897372	45581868	56947092	53147508	57767028	51244704	39284420	36146440	41107824	54168748	65510340	41007660	55979804	62466680	61762516	29998412	42215168	34621224	60350228	55045688	73785208	137270496	69457000	93897168	224129229	105304288	107674888	64607604	51752608	53450100	58972284	35562656	69813456	62966276	70323856	75847064	65615332	74536984	82057128	84695232	89578296	82254552	89480880
17	22	4	2	0	0	318.158505705	2034147	2926389	5694876	3439996	4280445	3924137	2704078	2308114	NA	4361397	5034955	3361844	3021091	4280959	3949020	NA	4540167	NA	5749532	5792319	7901058	7633122	4008565	4619738	4746231	2254951	2243348	NA	2107562	2366591	2825348	NA	3303641	2726412	3237527	2771360	3074541	2044451	2844078	4262599	2789188	3464932	3708605
19	26	4	0	0	0	318.183657823	15746293	20264518	25817518	24360846	25924752	23211708	16957152	14331172	19296650	25414856	28519390	19225158	25095990	29112978	27745262	14271846	18269978	15472449	16860974	17432146	21524374	36660472	16901256	24723950	52050956	26064506	27774248	18081170	15210174	15895955	16322713	10071228	21042414	18926112	20758188	22336950	20620802	22100026	23787458	26212572	25779034	26229498	26078930
15	13	7	1	0	0	319.0697502772	NA	NA	NA	NA	NA	NA	NA	NA	NA	NA	NA	NA	NA	NA	NA	NA	NA	NA	4115931	3969788	3899979	5637100	3491139	5378241	9614140	4258085	5661657	9478237	9049463	12623971	11713394	4965202	14637033	9559281	11145604	12499106	12148975	17204022	11948713	14734284	15806028	13694434	16421330
16	17	6	1	0	0	319.1061357835	2125695	2622172	4502113	4293186	3601215	3199329	2588544	2194371	2514468	3255681	5810841	3367676	4048877	4868426	4354214	NA	3358140	2520812	12427767	10721560	15546983	29845514	15814495	21284062	32362332	13572417	15269877	19327098	14590356	17877120	19291024	11370349	23193608	18406670	23429538	21174464	20556046	26286934	24791752	25398250	28307052	23768576	27316722
17	21	5	1	0	0	319.1425212898	4040601	5867767	6045820	6807133	8140634	6581627	3764123	5088733	5627966	5759901	8527541	5325079	7207433	7073126	7862977	2778641	5815767	4018182	13105683	12413235	16124548	29583402	16105340	22406396	26349438	11184477	12355601	11792536	9533873	9881758	10408877	5833608	14374952	10321196	11667904	14754015	12615981	14170997	15409894	16681994	17213066	16969248	17603088
15	12	8	0	0	0	320.053765862	NA	NA	NA	2208774	NA	NA	NA	NA	NA	NA	NA	NA	NA	NA	2282350	NA	NA	NA	3371216	3352558	5099339	7250738	4168775	5060064	15911618	6936600	7750355	17130356	14632059	21347200	21819032	9648685	25778998	15659022	21337258	21711838	20003884	28012164	23514590	24166156	23662992	22741274	28038436
16	16	7	0	0	0	320.0901513683	4928052	10769309	12767040	11896097	11590170	9733169	7683147	7429773	7711465	12096103	15184257	8575964	12483792	13500463	12806537	6164146	9044106	7591105	27903212	24257546	29975910	73562960	39598692	55609340	164388255	74766085	82726058	74718096	61035672	73440160	77045432	38414920	94695417	71372986	88560840	88562680	83844168	104619680	99098112	96001832	104325552	91840824	110929216
15	16	6	2	0	0	320.1013847566	NA	3126693	2738248	2051881	3154979	2225209	NA	2334613	2140912	2612335	3221386	NA	3324121	2766392	2922641	NA	2410643	NA	10851573	9491475	12035439	22952794	13345388	17137670	22336238	9802812	10238712	13487002	9766048	11570086	12218047	6221392	16178014	11456564	14705872	14676997	12215379	17051310	15662598	15685428	17899960	15352130	17837388
20	16	4	0	0	0	320.105407502	NA	NA	3625291	2294573	2038566	2819644	2037590	2189208	NA	2930802	3419533	NA	2524124	2734139	3795860	NA	2127509	NA	3519224	4745750	5122419	2989405	NA	NA	8187634	3768895	3713787	3898781	3018403	4250537	4103875	2652243	5323618	3687479	4716755	5578761	4750423	5371569	5379594	6986552	5933500	5587270	7205200
17	20	6	0	0	0	320.1265368746	25750094	43682744	54884188	49986876	52435508	47436876	35951716	34398888	36562692	51401348	62579100	41574392	53605612	58134604	60322212	27161292	41594020	34594012	82248968	73315368	89195904	244145008	128842368	179161120	436090331	196684602	220267743	143350704	115594416	125868984	134667984	72976992	163572592	132206664	159372512	166190112	152591472	177626816	186048032	180182864	196075984	179134800	198206816
16	20	5	2	0	0	320.1377702629	2763861	4071359	4851556	4109637	4719166	4416596	3498606	3198639	3525387	5553803	6656421	3868160	4848884	5492819	4948397	2474452	4532909	3451108	13233425	10904623	14493068	22330232	12878473	16830500	12968719	4905048	6918932	9356215	6506685	6961091	8901341	3869291	10261373	7150674	8573166	8923172	9059442	11388621	10649124	11648851	12134871	9705824	11527532
14	24	8	0	0	0	320.1476662472	NA	NA	NA	46832972	NA	NA	NA	NA	NA	15049362	NA	NA	NA	NA	NA	NA	NA	NA	NA	NA	NA	NA	NA	NA	NA	NA	NA	NA	NA	NA	NA	NA	NA	NA	NA	NA	NA	NA	NA	NA	NA	NA	NA
18	24	5	0	0	0	320.1629223809	29833830	44329936	58685304	53730648	56023632	50975848	37655680	35205824	42059548	53383836	64332216	41345044	57169160	63696996	63869376	29745894	44330176	37088504	50586916	51074112	56722848	139156368	72055456	99698744	241722144	111819880	125649704	72522696	58373328	62839768	67690224	38308476	82848656	69210216	83170560	84941880	81091720	86040288	97214008	97247080	104473072	96952696	101901696
19	28	4	0	0	0	320.1993078872	6364801	7380971	11356049	11171186	10898027	9141377	6630555	5766876	8787767	9876153	10447315	7660590	9739554	11694209	12218843	5025535	7282906	6995218	6937920	7277662	7458236	14801837	8183481	10506326	25604936	12749959	13171523	11772904	8682733	8784885	9735951	5436057	12667826	10557571	12811552	11637847	11855013	12158721	14364248	13498247	15346187	14291348	15287713
15	15	7	1	0	0	321.0854003414	NA	NA	NA	2059526	NA	NA	NA	2000733	NA	2200403	NA	2196419	NA	2219035	NA	NA	NA	NA	6651879	6035204	6276204	19048092	10446189	14299939	24385138	10555180	11271662	18943660	16644000	20324030	20926946	11054374	27279014	17167180	21137394	22769468	20201356	27103736	25260344	23540336	27657464	24913014	28604570
16	19	6	1	0	0	321.1217858477	3475720	6335102	6329921	5494817	5424407	5146402	2952503	3875703	2674125	6155630	7078027	5434078	6824916	6044470	5636238	2325901	6114169	3700664	15276034	15478559	17309832	50151100	28040586	35285824	42944148	18865992	20002314	24575690	20723644	22458074	24994304	13301057	31301318	23200618	28309518	28602204	26238890	30786072	32170326	32330382	35333400	30213268	35301560
17	23	5	1	0	0	321.158171354	2951457	4944536	6464092	6163517	6314290	4971325	3905361	4294545	5073383	5459337	6555814	4264697	5559280	6228817	6553770	2908583	5643155	4300243	10518558	10932027	9754788	24329946	13106598	16896862	20981428	9430883	10612262	9365223	7704537	7235320	8888861	5231964	10116836	7821191	10305580	11532154	10217416	10805814	11411828	11985581	12182837	11113651	12996824
15	14	8	0	0	0	322.0694159262	NA	3090721	3825410	3086561	3823059	3116500	3558883	2804770	2381427	3496499	4765011	2587038	3980951	3321340	3654483	2744362	3093543	2136431	9557716	8639985	7882597	26882524	15005802	17561148	53889524	22757912	29272288	44900796	41163420	52158928	52397312	26251256	62509548	39917152	54156048	55370352	52568768	68904256	59843684	55731624	58271796	54757288	64498660
14	14	7	2	0	0	322.0806493145	NA	NA	NA	NA	NA	NA	NA	NA	NA	NA	NA	NA	NA	NA	NA	NA	NA	NA	2944733	2681338	2036589	9167333	6361203	7008837	8998399	4442144	4487402	7263684	5638821	8381915	8474891	3635712	9568757	6227562	8507160	8683130	6465224	11035976	8802414	7461298	8162366	8236976	9636846
19	14	5	0	0	0	322.0846720599	1916586	2854188	1942029	3359468	3337694	2395615	NA	2377005	NA	2854975	2523998	NA	2305698	NA	2503262	NA	NA	2157690	3097824	4096509	4020593	2870249	2279542	2647113	14623235	6186532	5935341	8373703	6089384	8471006	8046862	5980163	10240504	7674477	8776475	10203773	9517772	11134284	12051569	10700213	11284545	10229683	13372401
16	18	5	0	0	1	322.0880428783	NA	NA	NA	NA	NA	2007266	NA	NA	NA	NA	2649440	NA	2006693	NA	NA	NA	NA	NA	3106531	2543616	2729331	7634412	4003449	5105227	10893830	5369382	6704367	4829642	3472554	4631520	4609297	2385925	5635579	3495536	5391134	4458112	5838543	5516623	6514804	5740984	5390404	4294582	7004149
16	18	7	0	0	0	322.1058014325	10940344	22503738	28814622	25895676	26574830	22682094	20118014	18638908	18001038	26388558	31504238	20231608	27458226	27633174	28657518	13762628	22319682	16188042	55257840	50403852	50105216	209117696	117260424	149311072	421331686	195123565	222175000	178479568	154542028	177889776	186901792	97128464	220885520	168056448	209869616	219931280	203743968	244540768	243819648	223307200	228386896	215017408	248605696
15	18	6	2	0	0	322.1170348208	2294720	2619715	4221734	3439876	3494390	3364855	2871302	4003908	3079317	4100695	4719478	2787777	3736250	3964447	3473270	NA	3499594	2082450	11121401	11860502	10705801	30097924	17146000	21360226	21084704	9349692	11208965	14739937	11377345	13177335	14466344	6214682	18838036	12971655	16519989	16720536	15311590	18806120	17927308	17075664	18393180	16826318	20286478
20	18	4	0	0	0	322.1210575662	2950595	4418886	5911849	4275975	6085625	3698682	4066825	3965511	3870872	5907546	5950329	4747204	4394685	6308387	5268345	2508367	3448397	4698773	7709436	7549465	6622093	5904904	2914451	4102758	10949156	5613119	6513929	7311844	5741252	5991931	6421804	3533341	6881815	5479050	8839992	7697052	8747754	7682411	8152207	9054675	8634464	8122321	9667600
17	22	6	0	0	0	322.1421869388	29409234	46485844	60341560	54223640	59899912	50125320	41245208	38336600	41823400	55097448	65898376	43926996	56646348	60929588	63059848	30574686	45519452	37614244	81070856	81001000	73141152	314630688	171753632	218353264	607111970	289704338	322854732	194175472	168317441	175137296	183493952	103682096	224326192	188470944	225401680	238838448	218063616	232220032	265020576	249292256	247457904	244606944	260140064
16	22	5	2	0	0	322.1534203271	NA	2567005	3344193	3592991	3220496	3208209	2577184	NA	2463919	2788210	4682642	2227420	4420309	3122747	2695569	NA	3223140	2137261	6463253	7065138	6279078	12778019	6882476	8624768	6880834	3425368	3832097	5262846	4245725	4488725	4745030	NA	5995059	4519588	5718867	5722806	4635397	4931975	6988970	6064623	6429819	5829612	7318572
18	26	5	0	0	0	322.1785724451	13811691	20926830	25046356	24208178	25473058	23222820	16980530	16951408	21646530	26503300	28460964	18773486	24894184	27866702	28063652	13586551	21713526	17449662	23948072	25475652	21777336	72950328	39223488	49229460	134802016	67158632	74877240	45613584	38714096	39797288	42829148	24698952	52523592	45479608	54524776	57467596	51651352	51905948	61277376	61720068	59050128	59648000	61410368
15	17	7	1	0	0	323.1010504056	NA	NA	2846720	2193883	2418634	2587329	NA	NA	NA	NA	2897495	2623641	2394773	NA	2248276	NA	2314256	NA	8499683	9704705	7437951	33277248	18822024	22561144	31985058	15326500	16747508	26608874	21896632	25060614	27232324	14037735	33174868	23370134	30342734	31749574	30934550	36202668	35129268	30935300	29985684	28277498	34758484
16	21	6	1	0	0	323.1374359119	2489480	3844632	4976667	4951542	5289701	4566747	4038885	3049762	3865965	4494160	6509170	3736756	5180848	6195482	4581999	2728219	4400427	2612604	12035583	12332317	10651291	42452320	25998244	30208406	34176452	17581376	17288208	20387080	17497556	17874212	19544162	10662657	24143218	18733492	22920812	24032740	23242292	24303816	25044946	24115490	23464884	23632664	26292082
17	25	5	1	0	0	323.1738214182	NA	2238002	3053110	2467601	NA	2553590	NA	NA	2964359	2860395	2549901	NA	NA	1950773	2954890	NA	1994565	NA	2635290	4340025	4293303	10374525	7283649	6739379	8833507	4362587	3902507	4198692	3449329	4316993	4462207	2934044	5181842	4502992	4003465	4731395	4677714	4568296	4660721	5216577	5110738	4953398	4767122
14	12	9	0	0	0	324.0486804841	NA	NA	NA	NA	NA	NA	NA	NA	1948661	NA	NA	NA	NA	NA	NA	NA	NA	NA	NA	NA	NA	4717659	2549603	2586222	4738303	NA	3297987	10692563	11157649	15874037	14996287	7180692	19052658	10413189	14889286	13660372	14016802	18586570	15053500	13822998	13346475	12678660	16050808
18	12	6	0	0	0	324.0639366178	NA	NA	NA	NA	NA	NA	NA	NA	NA	NA	2229029	NA	2162781	2274252	1936671	NA	NA	NA	3020474	2658011	3330402	2535015	NA	NA	15917324	6224889	8272591	10385375	8781980	9994241	9622347	6151583	11628671	8728721	12030290	10588384	10944815	14142423	14555849	12469283	11617976	12367376	12477060
15	16	6	0	0	1	324.0673074362	NA	NA	NA	NA	NA	NA	NA	NA	NA	NA	NA	NA	NA	NA	NA	NA	NA	2024737	NA	NA	2303844	5887082	3092593	3657340	10948879	5422076	5521105	5561314	5211295	5836804	5299022	2687905	6421634	3890836	5928277	7109859	6583602	6788058	7255756	5939238	4257467	7150099	6941319
15	16	8	0	0	0	324.0850659904	3818267	7403192	9087704	7806128	9672091	7499657	6804365	6461897	6784526	9338384	10988853	6611822	9482348	8820699	8860974	5060020	6622164	5557295	17721546	16914410	14907762	78030968	45852288	53458060	148697376	69699592	85413600	113960944	100524208	122611728	129936216	62682544	160528528	104078496	134603104	144566512	130656576	173927408	156330720	131607608	126496456	121073184	151384720
14	16	7	2	0	0	324.0962993787	NA	NA	NA	NA	NA	NA	NA	NA	NA	NA	NA	NA	NA	NA	NA	NA	NA	NA	3794131	3004915	3937658	13566082	8725127	9614483	9214250	5020689	5142759	9844728	7012533	7809051	9999205	4039094	10635418	8930474	10506604	10285307	9316681	13904882	10941155	10492990	11503315	8613419	10437280
19	16	5	0	0	0	324.1003221241	2925862	4743875	5361379	5146812	5863335	5509012	2632600	2912212	4200985	4369436	5189952	2835833	5748856	4981735	5254458	3233726	3700191	4711482	6961366	9891830	7337342	7212166	5192331	5065879	18501934	9566228	12189418	13019131	8308920	11126814	10181480	6076857	11987102	9985198	11733360	13107454	13119821	13255669	15078118	14128193	11339478	13245998	16239267
16	20	5	0	0	1	324.1036929425	NA	NA	NA	2103998	NA	NA	NA	NA	NA	1929886	2776899	NA	NA	2412521	NA	NA	NA	NA	2419928	NA	1957760	7562377	4193933	5720218	9634097	5112855	5145325	4915198	4689083	NA	5000043	2283452	5434529	4379825	5028210	5613825	4744528	6338552	6432489	5860420	5807833	5355057	5001894
16	20	7	0	0	0	324.1214514967	14748981	26367698	30724850	28502218	31163830	28422050	21757862	19828194	21758504	29281836	33992016	20913032	30134408	28572662	30776650	14429645	24618990	18765896	56021220	59596808	51442060	300804256	179848864	208426144	605806586	318319534	354500958	274360320	238388293	262826032	280685440	144266704	340457632	259738679	316727680	345204504	309193056	358018048	373484288	313650272	300216032	301854272	336720576
15	20	6	2	0	0	324.132684885	2325309	1986778	3250939	2115283	2282686	NA	NA	NA	NA	NA	3283288	2531985	NA	2665983	2173522	NA	2368246	2400849	6155502	6820879	5196182	18987168	10423971	12211376	12538187	5304365	7170819	8597525	7499985	8536119	9665410	3810256	11608249	8944839	9552265	10907928	9683303	12061713	12548865	10138716	10301169	9344585	11309759
20	20	4	0	0	0	324.1367076304	6703423	7109341	9671422	9601238	10909121	9520046	6827954	6549998	7599667	8965686	10638683	8624020	9558162	10114050	9346389	5048792	7925753	6408276	10680561	11593746	11346329	9947300	6544039	6607028	13228367	7857200	8384262	8854552	6289620	7503931	7122822	5007828	9220284	8291531	8566157	9066780	9802091	9468948	10537732	9929823	7797492	9170508	9972418
17	24	6	0	0	0	324.157837003	14243150	22845164	27808526	26286310	28390864	24731582	18776000	17643004	21484098	26357318	30641514	19557284	25829538	26807314	28364132	14706151	21534728	16007267	38834432	42033184	35856808	174680240	103761592	118740168	367753270	203406817	223312257	125741096	109469928	112109640	118877080	66352612	151222480	125656280	148300192	158853424	143485312	151874592	173992720	154613954	142110464	147713632	156299984
14	28	6	0	0	1	324.1612078214	NA	NA	NA	2101992	NA	NA	NA	NA	NA	NA	NA	NA	NA	NA	NA	NA	NA	NA	NA	NA	NA	NA	NA	NA	NA	NA	NA	NA	NA	NA	NA	NA	NA	NA	NA	NA	NA	NA	NA	NA	NA	NA	NA
21	24	3	0	0	0	324.1730931367	3922265	5382902	6967065	7307505	6787548	5822408	4395980	4072968	6233677	6712914	6823286	4556719	8304813	6748189	6940016	3106801	5819411	4589679	4878093	6641709	5188021	4484803	2961602	2940625	4901232	2487115	2425377	4280885	NA	2705495	2445219	2508014	4303067	3839719	5122474	4884282	4629897	3434035	4599586	4195965	3356947	3906154	4054753
14	15	8	1	0	0	325.0803149635	NA	NA	NA	NA	NA	NA	NA	NA	NA	NA	NA	NA	NA	NA	NA	NA	NA	NA	2201526	2047961	2426729	8635320	6029689	7454626	8899750	3765490	6393293	11657977	9681829	13953825	12996217	5379193	16679891	10553265	13055101	13567008	13743215	18075436	15799811	12007273	10617347	10553678	14011870
15	19	7	1	0	0	325.1167004698	NA	NA	2206929	NA	NA	NA	NA	2533545	NA	2196236	2728499	NA	3075428	NA	NA	2136453	NA	NA	6642641	7517941	7029893	30948310	21817748	21911486	26490054	14848781	16423400	25996052	21652416	25361214	26939030	13324434	31001586	22380494	27358362	30919742	28224652	34189132	34586144	26333064	25121314	25465196	29451774
16	23	6	1	0	0	325.1530859761	NA	NA	2101740	NA	2636456	2427530	NA	NA	NA	2541862	2622542	NA	2101374	2024180	2049093	NA	NA	NA	5549036	5800721	3910817	17034228	10518961	12265436	12391656	7563048	8402436	8559409	6474716	8786778	8644275	3979948	11711504	8972266	10450103	12252252	10208427	10905449	12529214	9672613	10588735	10291593	10098204
14	14	9	0	0	0	326.0643305483	NA	NA	2225803	2434650	NA	NA	NA	NA	NA	NA	NA	1951765	NA	NA	NA	NA	NA	NA	3394197	3281853	2825044	11409129	8213607	9337517	16488479	9328078	11453615	29584884	30328464	38080036	39440776	19905334	49831688	29180594	36423560	41037632	35049360	52638304	43372832	31306384	30717232	29561964	34543896
18	14	6	0	0	0	326.079586682	NA	2114360	2861206	2692709	2715466	3159844	3103517	2071894	2140048	3905489	2486523	NA	2611749	2352802	2995953	NA	2282854	NA	5398176	7143881	6237024	5240566	4057714	3809465	18700334	10161625	13751482	15967744	12705435	13727278	15724949	7926592	17749780	14744255	15540117	16588622	16854940	20333166	18682156	16110237	12873020	14683257	15417638
15	18	6	0	0	1	326.0829575004	NA	NA	NA	NA	NA	NA	NA	NA	NA	2177491	2075134	NA	NA	NA	NA	NA	NA	NA	NA	NA	NA	5405433	3267189	4208828	12744752	7725532	8574141	7153155	5905054	6913585	7267735	4726595	8912662	6737602	8474520	8790865	7551903	8927857	8673582	7860896	6286655	6630524	6626601
15	18	8	0	0	0	326.1007160546	5963407	7859271	10660005	10395252	11637593	8942899	7483692	7307109	8669086	10890208	11307787	7061808	9954868	9310641	9430784	6501171	7231861	6539748	21694128	20731352	21469040	123629320	85904512	90987208	259782720	148262384	171562192	207875600	182314672	217476672	237203872	111631184	275382048	191521488	233236384	272625504	238612400	302641792	283636032	201880240	192542032	198964368	225605936
14	18	7	2	0	0	326.1119494429	NA	NA	NA	NA	NA	NA	NA	NA	NA	NA	NA	NA	NA	NA	NA	NA	NA	NA	2215608	2321889	2870137	8976145	7089291	7425747	5296203	3355634	3969235	6895129	5295796	5772872	6728110	3554135	8097583	7023320	6695855	7741288	6261687	8090250	8258885	6214328	5572951	5789844	6407489
19	18	5	0	0	0	326.1159721883	6124185	10042450	10940592	10024575	10656612	10908990	8672567	6898544	8613801	9798635	12393238	8551738	9340479	10713533	11145995	6012734	8653183	7945711	14565051	15543780	13088635	14749460	10167438	9861846	25135182	15306228	18466006	17845788	11767479	13297227	14481841	9495386	16535346	15383259	17885106	18423660	16529338	18789004	21438792	16761531	14210394	16450711	16306500
16	22	7	0	0	0	326.1371015609	7312040	11705440	15290560	17108622	13593460	12580173	10114374	9827198	11225016	15735803	17103654	10021194	14480975	14662092	14023451	7765836	11263374	8693246	31942346	35423732	32700300	184282912	127192224	131570408	397791738	242835911	266695275	197914160	176637046	186969696	202371520	105913192	236060480	196731632	220424128	264487455	228683728	257979040	271020384	203027152	194803056	200778443	212953171
15	22	6	2	0	0	326.1483349492	2419632	NA	NA	NA	NA	NA	NA	NA	NA	NA	NA	NA	NA	NA	NA	NA	NA	NA	2045139	NA	3038100	5953327	5298343	3960047	4662380	2339597	2819822	3817525	3455184	2473060	2691531	NA	4114253	3589364	3274187	5779334	3566036	2980520	5098851	4085973	3608436	3766449	3866975
20	22	4	0	0	0	326.1523576946	10246834	11439211	15962315	14476954	17931134	15314264	12123473	9970569	13203395	15555590	16519985	10352981	14829146	15301079	15520550	8473431	12588441	10053129	11099862	15072767	11018135	13834034	8907946	8519410	19105902	12647951	12963057	9674296	7967443	10088039	9857486	4731764	11312976	11186935	11392974	11728777	12136407	11494059	13420902	10113753	9780600	12346548	11303267
14	30	6	0	0	1	326.1768578856	NA	NA	NA	NA	NA	NA	NA	NA	NA	NA	NA	NA	NA	NA	NA	NA	NA	NA	NA	NA	NA	NA	NA	NA	NA	NA	NA	NA	NA	NA	NA	NA	NA	NA	NA	NA	NA	NA	NA	NA	NA	NA	NA
18	17	5	1	0	0	327.1112211614	NA	2442509	2773386	3188051	4005430	3215366	NA	1973040	1969508	3555525	3585524	2424589	3632917	3386522	3027943	2609392	2409026	2155196	4299678	4397261	5299819	5361227	3771264	3702757	9200591	6307029	6768571	8807707	5320102	6115664	6991046	3981337	8548970	7625185	8315586	8602256	7128799	10851783	10093672	6930919	7596170	7923642	8414340
15	21	7	1	0	0	327.132350534	NA	NA	2139802	NA	NA	NA	NA	NA	NA	NA	NA	NA	NA	NA	NA	NA	NA	NA	4696494	4097245	3335803	16824924	12197775	12201462	12530658	7830757	8550347	12757291	11387318	10832224	11541718	6995496	15446652	12436977	14633682	16792226	14109423	17057240	15807609	12778999	13211804	12089290	12008597
17	12	7	0	0	0	328.0588512399	NA	NA	NA	NA	NA	NA	NA	NA	NA	NA	NA	NA	NA	NA	NA	NA	NA	NA	3028570	2443151	4078899	4530518	2078025	2613451	9111330	6277006	6669945	12866543	9426028	12629035	12779439	6283441	15349111	11884732	12828071	14833033	14339543	18516180	15327068	13740262	12602255	10400433	14415767
14	16	9	0	0	0	328.0799806125	NA	2078131	2601038	3440144	2953969	NA	2413222	NA	NA	2647432	2723002	NA	2244051	2062690	2549932	NA	2334958	NA	5650537	4459423	5136707	26170728	18477656	20504796	41885492	24384414	30030472	66368512	65735804	80704568	88946624	41541824	99730824	64538828	77344184	96138648	81311208	113965288	90896240	64755960	68262816	65370816	75939752
18	16	6	0	0	0	328.0952367462	4020713	7017918	8180314	7067675	8689916	7395011	5275313	5610726	7725332	6454676	9517253	6358739	6818783	7940973	9300151	5744793	7338745	5421950	14146676	12227498	15885646	15457652	9968228	10543336	34406212	21214120	25463444	23983116	18922632	20034632	21125068	11053258	23815572	23197912	24751556	28657062	26555892	31115506	28161914	23165188	21769132	23149262	22994868
15	20	6	0	0	1	328.0986075646	NA	NA	NA	NA	NA	NA	NA	NA	NA	NA	2092232	NA	NA	NA	NA	NA	NA	NA	NA	2155693	2245201	10521975	6728295	6617323	19011398	11688875	12831382	9989134	8223882	9690186	8356815	4716748	11296151	9599194	10204614	12762537	10366455	12470517	11106172	9756934	8601520	7888593	9623480
15	20	8	0	0	0	328.1163661188	3443192	6205901	5957225	19391530	6151435	5279442	4768448	3771637	4404515	9968035	5955797	4917986	6671342	6457213	6881479	4205223	5174024	4375437	17374340	17050554	18816350	101610888	73749104	76898552	215416656	130405304	150624928	176583712	159509648	182350928	195721184	96264408	220562848	174385376	193621456	247068080	204338688	256702720	236418960	159807760	172686272	167869152	180158400
19	20	5	0	0	0	328.1316222525	14522370	19485144	24661620	22881334	26312982	22645468	17414858	14049535	19991854	24185262	26937568	17872620	23370744	24381320	24602834	13381809	17597202	16651160	24624272	25603014	27835754	29435282	21324416	21106948	47259492	28931010	33823408	26154022	20004002	22697060	24074216	13150435	26346930	25438452	27127264	34223556	29611538	31828240	33769368	27199778	25918410	25336556	26140628
16	24	7	0	0	0	328.1527516251	2814481	3417574	4085891	6201413	3525925	3165931	3005146	2846990	2998076	5137853	3498735	2647292	3085832	3164567	3654370	NA	3441442	3025831	9862303	11324373	11277689	52426148	38441616	40747284	120520568	77927376	83892928	64328760	57453748	58397812	66746360	34054384	73434560	66472196	70790640	91600344	74937888	82327840	86259624	63789364	66190300	64592636	66379748
20	24	4	0	0	0	328.1680077588	14807067	18895344	24120974	23176272	24633648	22657782	15370980	13652249	19348806	24426952	23542010	15431431	21593108	22722466	22972652	12327115	16415532	12999602	14480554	16270304	16309637	16008624	11967131	12458273	24592260	16585694	18049738	14894147	11435198	11609215	13324293	7301373	14218704	15862032	14597628	18146784	16033327	16333102	18495412	14321983	13886440	13685512	14006257
17	28	6	0	0	0	328.1891371314	NA	2285055	2780318	NA	NA	2310917	NA	NA	3492181	NA	2144010	NA	NA	NA	1961980	NA	NA	NA	NA	2982896	NA	NA	3093674	NA	10246039	7475181	9325273	5913683	5276878	4044431	5266454	4258572	5641698	5876000	5850637	6449650	5846592	5876032	6308804	5637456	5961722	6857497	5509635
17	15	6	1	0	0	329.0904857193	NA	NA	2724142	2209512	NA	NA	NA	NA	NA	NA	2011548	NA	2506924	2188613	2140045	NA	2993077	NA	4363599	3981964	6508598	6572195	4759884	5110767	12141246	7712384	7564655	11161343	9621357	9500482	10648278	5956477	11161795	11547602	11591881	14330049	13519118	15219747	13408911	10521637	11282132	11806183	11277035
18	18	2	2	0	0	329.1062290424	2476105	NA	NA	NA	NA	NA	NA	NA	NA	NA	NA	NA	NA	NA	NA	NA	NA	NA	NA	NA	NA	NA	NA	NA	NA	NA	NA	NA	NA	NA	NA	NA	NA	NA	NA	NA	NA	NA	NA	NA	NA	NA	NA
18	19	5	1	0	0	329.1268712256	3258538	5511309	4703049	4410627	4760545	4474270	3541383	2958266	3827682	5019777	5068726	3989431	5212871	4820576	5937064	3997534	4579790	3034207	7551849	8530599	8790097	10551488	7860584	8304651	14519006	7661210	8811914	8421146	6624136	7930718	9313011	4089238	8251617	9575406	9986277	10942685	10875179	10720320	11168427	9546819	10139377	8385028	9528073
15	23	5	1	0	1	329.130242044	NA	NA	NA	NA	NA	NA	NA	NA	NA	NA	NA	NA	NA	NA	NA	NA	NA	NA	NA	NA	NA	NA	NA	2331150	NA	NA	NA	3450141	2507658	3974496	4080374	NA	3474660	3269105	3893992	4006112	3578158	6127683	4091054	3408965	2650612	3860486	3038988
13	14	10	0	0	0	330.0592451704	NA	NA	NA	NA	NA	NA	NA	NA	NA	NA	NA	NA	NA	NA	NA	NA	NA	NA	NA	NA	NA	2167991	NA	1985245	3127326	NA	NA	6629849	8806969	11332130	9586120	5298712	11181015	6587059	7638965	9651136	8418317	12267320	8461706	7714605	8085985	8002789	8564230
17	14	7	0	0	0	330.0745013041	NA	2739488	3867640	2330538	1972870	2870843	NA	NA	2753138	2745645	2979430	2323547	2463086	3842322	2886231	2069480	NA	2922242	7733788	6472035	8989456	9900995	7677992	7469801	28304940	17500490	20471870	22125028	19456580	22161966	23367124	11439650	23448548	21761726	23933888	29862860	25111578	32206660	26189206	22523704	23192044	20234480	23631378
14	18	7	0	0	1	330.0778721225	NA	NA	NA	2051756	NA	NA	NA	NA	NA	NA	NA	NA	NA	NA	NA	NA	NA	NA	NA	NA	NA	5808070	3698730	4573931	15803950	7876940	10025024	8839655	6646343	7902769	7523798	5308965	10372070	8588993	7563204	11125711	9204764	10219335	9893272	7648060	7422448	7366900	8738325
16	14	6	2	0	0	330.0857346924	NA	NA	NA	NA	NA	NA	NA	NA	NA	NA	NA	NA	NA	NA	2723424	NA	NA	NA	3247140	2092395	5137177	6061005	4685872	4392689	12723765	5196114	7718982	6193645	5772877	6408759	6868444	4790826	8840172	7321287	8408010	8987605	6956066	9042765	8141215	7532354	7766518	7264506	7963164
14	18	9	0	0	0	330.0956306767	NA	NA	NA	2791353	1975701	NA	NA	NA	NA	2052412	NA	NA	NA	NA	NA	NA	NA	NA	5411371	3389811	4804384	25361364	18196536	21202680	37201472	19949914	24703052	51689972	54071892	64535104	70172128	33826352	75779064	55185104	58782672	77741024	64068648	83820376	68517288	52559688	57483772	55263488	61163044
18	18	6	0	0	0	330.1108868104	12014919	16103225	20055058	18086340	20915872	19148884	13948985	13389417	15696523	17923912	21954176	14879861	19419528	19156268	19504754	11636224	14954622	12689691	29819446	30323070	39199532	46169056	32708674	34825988	94737981	56360251	66104025	42777088	34681440	37214792	39656944	23729722	42912768	45584092	44790748	55213032	48208948	52911968	51584436	41959252	45179404	41132300	45336112
15	22	6	0	0	1	330.1142576288	NA	NA	NA	NA	NA	2274647	NA	NA	NA	NA	NA	NA	NA	1945647	NA	NA	NA	NA	2066488	2175872	NA	10949603	7598149	10309383	27346510	14457191	17975386	9593346	8912481	9536076	9598450	4818494	9634820	9733853	9325536	11697131	11379768	13416292	11070901	8191832	10207757	7505168	11130419
17	18	5	2	0	0	330.1221201987	2650958	2600769	3202075	3293644	4201128	3341405	4283457	2823281	3030163	2474319	4974217	2744445	3566480	4090165	3517050	NA	4157062	2142243	8033854	7038342	9722675	8519658	7479371	6844174	8172118	3801452	5437537	6748680	5385831	4937298	6157816	2958403	6419466	7984867	6687718	7801842	7047231	8463211	7809467	6962015	7365139	6180119	6639162
15	22	8	0	0	0	330.132016183	NA	NA	2446882	12868051	NA	2534500	NA	NA	NA	5233495	NA	NA	1941911	NA	NA	2352399	NA	NA	8054342	6471054	7150395	36379632	25548882	27277076	67987040	41859444	45400168	50928144	46183024	48978520	55582208	30164554	60378128	53317356	54154220	73612280	57539656	68468592	62922180	49487720	55222812	51609888	54273600
19	22	5	0	0	0	330.1472723167	31716704	38741844	46781484	44833244	48813752	45805680	32243794	29798018	38445732	45248352	48848540	31026318	45830560	46722376	45297292	26902042	35965080	29096246	34710096	34648472	44122952	61103104	40433756	44443424	101023359	64121194	65731335	40704540	34026104	33315430	35315212	22259284	38661152	43855604	39818232	49347588	43768916	45023104	48397776	40083316	42820136	39248172	42346064
16	26	7	0	0	0	330.1684016893	NA	NA	NA	2863597	NA	NA	NA	NA	NA	NA	NA	NA	NA	NA	NA	NA	NA	NA	NA	2472872	2792790	8692751	6285421	6922033	17393280	11207054	11604098	8663595	8309386	8092277	7071260	5671523	10533935	9565958	8929289	11838486	9999459	11003792	11982303	8778627	9514552	10131771	10954335
20	26	4	0	0	0	330.183657823	17683832	18384748	22676552	23538168	23099092	23048328	15804524	14919324	21172924	23199612	23666358	15621288	22692284	22252898	23989926	13571634	16691377	14524751	12616299	13386163	16640865	18422812	11673720	12259133	27702924	18471320	18071692	14805558	11868821	10660481	12566056	7908973	13040700	16547601	15766549	19348514	15148143	16144285	17526252	13590416	15209029	15812935	15758956
17	30	6	0	0	0	330.2047871956	NA	11874170	7103575	NA	2705635	9533591	NA	5424811	13169356	NA	NA	2272951	1940939	NA	2619830	NA	1966528	2525790	NA	NA	NA	NA	NA	NA	2483360	NA	NA	NA	NA	NA	NA	NA	NA	NA	NA	NA	NA	NA	NA	NA	NA	NA	NA
16	13	7	1	0	0	331.0697502772	NA	1936337	NA	NA	NA	NA	NA	NA	NA	NA	NA	NA	NA	NA	NA	NA	NA	NA	2949356	2560062	3203055	4603625	3604230	3218406	7821728	4447256	5497615	9336012	8391967	10128669	9523412	5622985	11017991	9886126	9926332	11218650	9594663	12593769	10840224	9863759	10726666	8336383	11241790
17	17	6	1	0	0	331.1061357835	NA	4012522	3312354	3269769	3753316	2366224	NA	2625821	3131704	4053522	5927248	4084534	3204685	2946046	4339009	NA	2743090	NA	10044678	7757913	11015689	15220486	10826528	12761602	21510592	12495921	12612393	14320871	11748665	12614969	13002992	8816865	13334309	13859273	15603416	18812662	14440259	18457222	15773884	14006892	16166183	13769755	16695644
18	21	5	1	0	0	331.1425212898	5030913	5395971	7870204	6217891	6010238	6414122	5367560	5383479	6022482	6664748	7530858	5401424	6699111	6422553	7231835	3474624	6522700	5099510	9532704	8975476	13192740	16697123	11594555	12044830	17521120	9524300	11031363	8830210	7591252	7881044	7858444	4964602	9258818	9241060	8931059	11523859	7850848	11352740	10864856	10349193	11416900	10091575	10070394
16	12	8	0	0	0	332.053765862	NA	NA	NA	NA	NA	NA	NA	NA	NA	NA	NA	NA	NA	NA	NA	NA	NA	NA	3601327	NA	3306176	4705792	3140567	3876055	12977415	7146200	7230931	12195750	12771308	14794750	14422983	7951201	16749085	12004494	14295464	17912282	13851174	19527040	15623067	14124376	15646744	14266109	16378972
17	16	7	0	0	0	332.0901513683	3818623	6926480	8581542	7271235	8497180	7123392	6132122	6180806	6361051	8656081	10140691	5707243	7547655	7981765	8600580	4013890	6920667	5549713	22095818	15951656	25868506	40026652	23850482	30379250	102044328	48784043	55616578	44048320	36517896	43098136	43246564	25660282	44716600	44922024	46938564	55230968	49029700	58582428	52478904	48522612	53659700	46540568	54807672
14	20	7	0	0	1	332.0935221867	NA	NA	NA	NA	NA	NA	NA	NA	NA	NA	NA	NA	NA	NA	NA	NA	NA	NA	NA	NA	NA	NA	NA	5829877	NA	8996596	NA	NA	6290441	7551004	NA	NA	NA	NA	8362439	NA	NA	10851743	NA	8572279	8600632	NA	NA
16	16	6	2	0	0	332.1013847566	NA	3311256	NA	2766666	2544164	2701768	NA	NA	NA	2005977	3788315	2027763	NA	3116237	2572812	2121290	3532771	2901145	7442386	6504241	10961123	14668326	9117177	10284283	12944689	7014138	7639541	8665033	8664078	8611874	8040427	6117249	10820163	10065074	8617420	11514367	10959435	12467622	10490816	10231165	12019774	9805602	12612738
14	20	9	0	0	0	332.1112807409	NA	NA	NA	6968146	NA	NA	NA	NA	NA	3736800	NA	NA	NA	NA	NA	NA	NA	NA	NA	NA	2162410	10426926	6424065	8345859	11611450	4715265	6822396	12728272	15745045	18120744	18031602	8756104	20271690	14554297	16048596	19620358	17539666	19424686	17486792	14747013	16777286	16865066	18648202
18	20	6	0	0	0	332.1265368746	25959064	37268648	44317120	41295708	45866036	40064472	28730802	27399134	31868916	42726636	49464364	35381153	41219872	43619040	45134880	24261468	37414719	29195946	57165796	51246916	71674104	126599736	72867336	86781200	236784346	121926357	133978224	73695192	62969888	64389172	68518912	41364368	74125912	79181000	78674400	94650896	80413280	87983544	87983056	83363216	89622608	81594168	90295448
15	24	6	0	0	1	332.129907693	NA	NA	NA	2142559	NA	NA	NA	NA	NA	NA	NA	NA	NA	NA	NA	NA	NA	NA	NA	NA	NA	7236157	3924494	6064401	23719242	9594638	12150281	6173662	4722723	4559927	5002753	3743636	4480090	5584071	5756386	7005717	4488801	6044093	6790103	4708756	7081045	5539641	6501530
17	20	5	2	0	0	332.1377702629	3302559	2913969	6218184	2857316	5370941	4104673	3551163	3490279	4835835	3614963	5770293	4094989	3374888	4358887	5187623	2387555	4479996	3829939	10282987	8664907	12792061	14531139	9387540	9475351	9506129	4932372	4715023	5001188	4505641	6286397	5576711	3500953	6588000	6594765	6515176	6967836	5422695	7071171	7658461	7242138	7306331	7074623	7941280
15	24	8	0	0	0	332.1476662472	NA	NA	NA	10733419	NA	NA	NA	NA	NA	4269306	NA	NA	NA	NA	2120750	NA	NA	NA	NA	2281298	NA	7358028	4749340	6417695	11234650	5376795	6089238	6322155	5944368	5482564	6847502	3823008	8055400	7174357	7413232	9282083	4757103	7341515	7142372	6010274	7288931	6889286	6344872
19	24	5	0	0	0	332.1629223809	35490480	47107264	57653720	54632308	56597584	55145972	39597516	36836344	47261708	56317188	62817352	41959968	55285560	59888376	61568056	33186676	44985868	37531332	38995964	39016284	49064208	89604696	49380904	63024424	141725024	76472104	81421856	48226296	42407996	41787472	43533336	25738154	47501940	52827360	49461756	61710896	52585084	52381144	59704304	55412140	60016752	55076688	57658548
20	28	4	0	0	0	332.1993078872	9530057	10210523	14838260	13997968	13223017	12787212	8599013	8032273	12310565	12102942	13804641	10601016	12635987	14596883	14427219	7763852	11288102	9760478	7415832	7632760	9613610	12806773	8656449	8545606	21482888	11966271	13205051	10881041	8962133	7231595	9387062	4722627	10099345	11402491	10334743	11842123	11129495	10511860	12768268	12881354	12212363	11951982	11283665
16	15	7	1	0	0	333.0854003414	NA	NA	2309231	NA	NA	NA	NA	NA	NA	NA	NA	NA	NA	NA	NA	NA	NA	NA	6783632	4206076	6387632	13464889	6274245	10913766	18460820	7655861	9762995	13853340	11690709	13968124	14997208	7650835	16323922	13014924	16137395	17904888	15703363	18471094	16795318	15286400	18191174	15479323	19345306
17	19	6	1	0	0	333.1217858477	2682675	4448084	5916809	4744730	6613746	5254286	4384866	4573835	4234906	5232557	7894772	4118717	6236637	7213482	6554343	2175995	5174432	5102948	15497897	13113878	18320330	34145620	19149024	23449602	32194740	14739918	16408781	17666742	13331183	15682327	15992563	8459819	18826608	19195816	19107022	21067028	18802016	21027028	20096722	19990684	23395172	20449848	23424952
18	23	5	1	0	0	333.158171354	5012811	5687149	6196387	5584435	6439691	6293671	4898939	4527268	5372594	6168519	8437518	5875927	6273526	8546756	7941888	4389395	5663929	5607806	10265283	8270385	12461028	18732402	11536634	14204957	18669780	7932392	9474278	8242897	6365962	6737714	7770895	2863171	7761292	7080898	6939882	10059056	7684475	9136368	9185006	9044152	9784192	8983123	9775061
16	14	8	0	0	0	334.0694159262	NA	2798043	2048300	1986225	1977224	2857501	2101997	2343188	3063068	NA	2905493	NA	2198131	2961999	2134921	NA	2754855	NA	9123144	6123715	9723511	18753606	10068875	12401356	53905133	21833203	27776897	29742440	28646806	34915792	34957760	20521118	40056924	32823904	34463636	40437740	36096052	44379072	37251492	38243196	41315912	37203216	46494380
17	18	7	0	0	0	334.1058014325	12210115	19952116	23363398	21877962	22823330	20278070	16122629	15554860	16340276	21674596	28588462	19187560	22342796	26613864	25397666	11909263	18465600	14253074	54758752	43408604	66834064	147359840	80225192	105493224	285189922	131787803	150938023	99517824	84458928	93767144	95128024	56881332	108697720	101743224	106889136	126089629	107825232	123276256	124458016	115821464	130748992	116821288	133403336
16	18	6	2	0	0	334.1170348208	3109323	3342844	4887374	3202771	5564841	4123454	3525389	3377460	3951932	4497003	6268343	3439984	3732628	3975281	4843947	3438743	4050248	4007962	12502378	11627749	17018522	28166252	14988205	20280048	21623838	9798795	10630029	10511755	10180025	10102259	12020195	7244989	13185154	12585603	14081975	13015056	12396634	14773222	15641033	13927329	15529583	13483314	15686354
18	22	6	0	0	0	334.1421869388	41881564	60232204	71098208	66471140	72049080	65772368	50690848	48101700	56634700	68475520	86162399	53151616	69147816	77895808	78944704	39528616	57758552	48002092	83455352	73587960	108162728	240257152	128918464	169538304	434304876	205151308	231178712	118293920	102120904	103269896	109119992	67023052	127473816	127662744	128171976	146278432	134219888	137464832	148539872	145525680	156339840	144313664	154997472
17	22	5	2	0	0	334.1534203271	NA	3546132	4224872	3974892	3675587	4071767	3203366	2813261	2271572	4892293	5461457	4173194	4231854	4996235	3873220	NA	3195232	2954291	7953795	7550208	11407027	12904585	7884743	10392331	7008317	2978469	4116902	4435366	3019219	4609550	4345343	2311380	3983006	4863646	5036498	5325868	4879478	4509187	5232101	4841405	5458571	6225230	5142256
19	26	5	0	0	0	334.1785724451	27492340	34386468	43704184	40166652	41591252	40057704	29813560	27453790	36498788	40737432	48015844	30762906	38509760	46774428	45570520	22608064	32912242	29451332	31378836	30366994	39112388	77498528	42181592	52425504	135894096	68019384	74542008	42796472	36216292	37037600	37186064	25669860	45906100	49060528	46047204	54585408	47515784	46574616	54004216	53832656	58404512	54660448	57037572
20	30	4	0	0	0	334.2149579514	3550220	3318334	6363028	4094231	5028334	4659074	3415888	3219575	4228478	4723376	5603836	5220276	6076633	5656759	5161456	2920152	3432330	2824798	3191215	2831148	4408032	5063866	3440115	3387706	10611827	5265616	5351378	5103058	4689407	4038715	5781037	3380477	5521615	5927627	5877760	7185499	6129829	4420659	6480404	7511021	6444731	6107517	6284065
16	17	7	1	0	0	335.1010504056	2514519	3176088	3979273	3652479	3412053	2877923	2405293	NA	NA	3409693	3444333	3425303	3384127	3702061	3150947	NA	2398947	2247876	12011549	8871848	14336347	33262452	19646062	25769424	34256760	15984443	18116158	21899344	20529268	20965570	23440580	12954432	25762694	22117712	24588946	26479356	24460100	29839082	27430066	26410648	29667692	25866270	32126430
17	21	6	1	0	0	335.1374359119	4787824	6986929	8306210	7161753	8249455	6990332	6028742	5361642	5555179	7792950	11136135	6559280	7651161	9163590	8354941	4457279	7507452	5871325	18620470	15830979	24572278	49130384	26158728	33957356	38557592	18716500	20090456	18516074	16674958	15945948	17931488	9835351	20102050	20213100	20062892	23534360	21265248	22105862	24591566	23793330	25342344	23416890	26338812
18	25	5	1	0	0	335.1738214182	3163784	3768522	4590140	4198322	4930696	4285973	3864031	2354691	3606531	3813712	4916385	3792969	4851570	5160288	5087382	2931032	3093525	2689782	6541392	5398493	7318928	11881389	6271649	7848455	10989496	6228846	5146226	5727365	4470439	3179254	4623611	2460783	4449214	5606790	5354183	6456115	5655420	5138211	5183721	6855375	6560164	5595222	6692376
15	12	9	0	0	0	336.0486804841	NA	NA	NA	NA	NA	NA	NA	NA	NA	NA	NA	NA	NA	NA	NA	NA	NA	NA	2379953	2372174	NA	4793946	3367694	2384017	7583408	2237900	4836562	12247798	12608271	15113070	15687557	8023461	18263654	12457981	13274442	14134726	15017486	20246988	15372153	16572779	17271878	15354601	18786504
16	16	6	0	0	1	336.0673074362	NA	2018086	NA	NA	NA	NA	NA	NA	NA	NA	NA	NA	NA	2329048	NA	NA	2319983	NA	1987006	NA	2649100	4989545	2946331	3909279	9659072	3996121	4512479	4228867	3099420	3191164	4319635	2549169	4857461	3899915	4026200	4620756	5755420	4265434	5080968	5264762	5380181	4735224	4720855
16	16	8	0	0	0	336.0850659904	3796193	7663410	7382208	7372328	8045309	6629508	5916745	5786218	4612709	8390602	9938719	5518521	7660006	9111013	9398039	4743604	6121595	4721002	23417546	18014824	26375192	77647480	43280680	59267244	154774343	75658556	90477241	82316048	74761000	89770888	92884896	49903036	104685184	83836952	95798632	102632928	93392424	118444520	104976280	99651976	111301728	98718472	116365544
15	16	7	2	0	0	336.0962993787	NA	NA	NA	1976111	2190341	NA	NA	NA	NA	NA	NA	1981889	NA	2989037	NA	NA	NA	NA	8399570	7194224	10486816	21020288	13001007	15872180	17191642	9103853	8448243	11832088	9700145	10668944	12335017	7224772	13635211	10854432	11851117	14812650	12115506	15274481	13819805	12376463	13948011	14289677	15255790
20	16	5	0	0	0	336.1003221241	2229995	2311228	2987210	3561010	3668232	2200206	2698835	2701941	2478191	2675156	3235626	3441347	2656240	3245551	2989474	2804670	2313349	NA	5072597	5422706	5392419	4171394	2342706	2599607	11195101	6008304	5809398	7065371	5686068	6176660	6426540	3611078	7092878	7059491	6871408	8671725	7738933	8559092	7730080	7999891	8496238	8311568	8772849
17	20	5	0	0	1	336.1036929425	NA	NA	NA	2424373	2842378	NA	NA	NA	NA	NA	NA	NA	NA	2433522	NA	NA	NA	NA	NA	2940533	2986534	6295173	3759413	4629690	7895776	3913714	5025016	3534621	3306806	NA	4417454	NA	NA	NA	NA	NA	NA	4747767	NA	5013397	NA	3329811	NA
17	20	7	0	0	0	336.1214514967	24933624	39999308	47162584	44001856	46909208	42049692	34275424	32411266	33845884	45162468	56455587	37694672	48513536	51469824	50962224	27037132	39532692	33798532	100381408	82698880	117830704	356257440	203123008	264960192	632968080	322903397	359578337	216468272	186254144	200313760	214405056	131387695	246721367	222560304	242320768	263065088	239406656	265884160	277090208	264191353	286856320	263688992	289151232
18	24	2	0	0	2	336.1223198946	NA	NA	NA	NA	NA	NA	NA	NA	NA	NA	NA	NA	NA	NA	NA	NA	NA	NA	NA	NA	NA	NA	NA	NA	31152880	11627007	12730629	NA	NA	NA	NA	NA	NA	9109554	NA	NA	NA	NA	NA	NA	NA	NA	NA
16	20	6	2	0	0	336.132684885	4002048	3138898	5273825	4040777	6320926	5396132	3016297	3859594	3965573	5412843	7417665	4978906	5534215	6582790	5533497	3104723	4412571	3322251	14856939	12581513	17433658	29851292	17905994	22173904	17316600	10037766	9322764	11442994	9907018	9169835	11618244	7375323	13014695	11391034	12404104	11990533	12148301	13900301	14254008	13396395	15494279	13906728	15747338
21	20	4	0	0	0	336.1367076304	3235074	3771221	4494564	5324363	4583201	3917991	3362924	2893965	4492424	5014510	5379908	4016348	4736521	5171721	6234940	2795734	3100317	3465102	5178606	6230668	6827069	5103263	2390860	2982098	8014589	3881481	4210959	4490549	3043149	3360174	3822535	2487261	4805291	3814461	3408779	5391880	4399696	5318160	4737979	5469614	6154378	4676396	5461262
14	24	9	0	0	0	336.1425808693	NA	NA	NA	13527631	NA	NA	NA	NA	NA	4895730	NA	NA	NA	NA	NA	NA	NA	NA	NA	NA	NA	NA	NA	NA	NA	NA	NA	NA	NA	NA	NA	NA	NA	NA	NA	NA	NA	NA	NA	NA	NA	NA	NA
20	20	3	2	0	0	336.1479410187	NA	NA	NA	NA	NA	NA	NA	NA	NA	NA	NA	NA	NA	NA	NA	NA	NA	NA	NA	NA	NA	NA	NA	NA	NA	NA	NA	NA	NA	NA	NA	NA	NA	NA	NA	NA	NA	NA	NA	NA	NA	NA	NA
18	24	6	0	0	0	336.157837003	40350992	53008228	64275700	60303960	63022896	58958004	46342268	43368092	52155028	61431804	75731408	54166710	61833752	73719320	74014536	35655140	52263084	45988252	78918400	69444248	94893136	259165872	148400480	185333984	475245482	251718160	280661779	135301952	121783128	120277952	128847832	79672808	150380224	148996176	155026848	166858272	154865248	153883168	174329808	173642176	186061984	177640256	183114016
17	24	5	2	0	0	336.1690703913	NA	NA	NA	NA	NA	NA	NA	NA	NA	2265092	2552154	3757810	NA	NA	3171154	NA	NA	NA	4499204	4066979	6816852	7126712	4894051	4849898	2721049	2206751	NA	2730828	2075492	2178501	2096607	NA	3595972	2694228	3642274	2204705	2438760	NA	2564052	2483655	NA	2301764	3132199
19	28	5	0	0	0	336.1942225093	10341672	11630459	15500556	14760563	16146248	14794958	11372691	10653364	13658798	15181845	17313644	11986179	15094321	18538034	17383268	9065980	12437700	11022773	13447958	13613749	16002150	35589836	19818868	25159932	63757104	37014064	40177976	24042334	21214070	20188118	21553138	15097346	25235158	25935974	27026868	28421684	26431098	23999036	30547942	30171610	31560886	30176086	32438586
15	15	8	1	0	0	337.0803149635	NA	NA	NA	NA	NA	NA	NA	NA	NA	NA	NA	NA	NA	NA	NA	NA	NA	NA	4569978	3393322	4312280	14844284	8272868	13052810	14534188	7456913	8838040	14323152	13997535	15472209	17121918	8728632	19214722	14824160	16435258	17744072	15991055	22357224	17846904	18207864	21579612	17556972	22584302
16	19	7	1	0	0	337.1167004698	2156933	4361704	5059476	4477676	3950017	4414785	3678465	2155807	4469523	4109971	4898286	4326262	3750055	5075130	6057449	3078236	4875054	3087917	16620946	13509955	19105522	55546264	32771070	42990500	41262668	21019818	24454066	29363690	25167352	26734186	29811352	18233424	34038172	28091130	31369300	33444068	30073130	35648772	34984596	34894996	38573944	33175048	37420044
17	23	6	1	0	0	337.1530859761	3902365	4819456	6116270	7149829	6317530	4971866	4230938	4468024	5753131	4732588	8440327	4787086	6255808	5845204	6633987	3683444	5157702	5615686	13495723	11650397	16283403	36483508	22629398	27311040	28683884	14621891	16796618	13835779	11550226	12560005	12866228	7691367	15319482	13683475	15427695	15773951	14305605	16291104	18252462	18404528	17807250	18478626	18132006
15	14	9	0	0	0	338.0643305483	NA	NA	NA	NA	NA	NA	NA	NA	2100357	2289437	2791038	NA	NA	2419024	2112124	NA	NA	NA	6055963	4548576	5815690	17359988	9471634	13962842	29069690	12977967	17372728	35238016	33491080	41283852	42734924	24066726	49816692	33490328	38906624	40907680	38482916	51984344	43791692	43947868	48765508	41892036	51044072
19	14	6	0	0	0	338.079586682	NA	NA	2602037	NA	NA	NA	2084742	NA	2503055	NA	2705545	NA	NA	2251867	NA	NA	2183341	2399932	5094438	4460523	4574613	3403391	NA	2240101	15616392	8877881	8836674	10100875	8101011	10096917	9651545	5454511	11836542	9823651	11565836	11172779	11140080	12718052	11337049	12343143	13081169	13670608	14079732
16	18	6	0	0	1	338.0829575004	NA	NA	NA	NA	NA	NA	NA	NA	NA	NA	2053515	NA	2038583	NA	1970825	NA	1951664	NA	2351144	2415597	3360151	9962626	4560543	7533160	15536523	6988604	8641092	6036622	5154965	5641496	5785947	3605681	6110337	6384038	7021326	6470574	7099379	7146471	8695131	7390058	7548500	7496915	8261366
16	18	8	0	0	0	338.1007160546	7927302	15883386	17680964	15611787	17550432	15660505	13704596	12919728	13647772	16565558	20300950	14240269	17647428	18465642	19092630	8753889	14333371	12406474	53884980	40429560	53877156	236198590	129330856	174685808	442711938	206684745	238752709	208212128	186812576	213717280	226825568	129366720	261874037	202638768	236981024	257037248	236600128	286201856	270210400	248059760	284367456	251861216	282861312
15	18	7	2	0	0	338.1119494429	NA	2891394	3063371	2657171	NA	NA	2486172	NA	NA	3094334	3243167	3459604	2046027	3658610	2107549	NA	2984387	NA	10440763	8648705	10578347	29492376	16051891	21843580	18239908	10164047	9057880	13598882	10490025	12288300	13839728	6484676	14769303	10593722	13572899	14109635	13411336	17283068	16201073	15341439	17255018	15593704	18165516
20	18	5	0	0	0	338.1159721883	4364816	4349060	6584910	6218645	6081643	6361572	4934047	4775866	5223335	6075713	7594146	5631511	6829902	6575989	7202976	3459819	5606854	5057237	10997822	9848836	12351918	6602908	5145270	6011520	18633128	9953106	10964571	11362469	8317100	9974063	8519027	6077126	10282138	10352061	10836774	10447814	11537419	10924032	11611508	12140418	13595245	11763947	12982032
17	22	5	0	0	1	338.1193430067	NA	NA	NA	NA	2285165	NA	NA	NA	NA	NA	NA	NA	NA	2163319	NA	NA	NA	NA	NA	NA	NA	7344286	NA	NA	9374122	4858708	5365341	NA	NA	NA	3543414	NA	4335260	NA	NA	NA	NA	NA	NA	NA	NA	NA	NA
17	22	7	0	0	0	338.1371015609	25262622	39951508	48474716	44797860	49147000	41690608	35472812	32809928	35452852	46802256	55334064	40923612	50325340	52659076	53028016	28017400	39681492	33922788	105163055	87746576	112687552	464636515	254340800	335844537	858703803	439203450	475165670	282923200	251732467	254710080	273487232	169802448	320688025	289342912	316541760	338105312	313398304	334239744	361829760	342066085	379525760	351883396	371319718
18	26	2	0	0	2	338.1379699588	NA	NA	NA	NA	NA	NA	NA	NA	NA	NA	NA	NA	NA	NA	NA	NA	NA	NA	NA	NA	NA	NA	NA	NA	41607612	17248096	18601578	NA	NA	NA	NA	NA	NA	11158989	NA	NA	NA	NA	NA	NA	NA	NA	NA
16	22	6	2	0	0	338.1483349492	2995237	3036826	3945061	2855851	3730049	3121657	2960820	3455439	2464188	3423063	5216440	3377197	3799907	2997643	3565750	2792192	3241947	NA	7760980	6938651	8833476	17052852	10645196	12121751	10600899	4293480	4356721	6295739	4375746	5537094	6025611	3729626	6412466	5990868	6520637	7309278	6066211	6421529	7884172	8492955	10076805	7384323	8036137
21	22	4	0	0	0	338.1523576946	5563944	6428829	8938087	8603566	8076419	8537596	5495223	6724562	7676863	8588633	9671867	5478959	9178982	9577358	9426105	5276418	6817246	4855533	9324631	10024989	11606471	7814328	5138127	5094554	10426822	6725483	4623988	5671102	3513540	5694793	4404110	3856093	5212854	5093847	6414144	6573025	5722150	5508124	7247247	6090654	7345800	6490374	8531756
14	26	9	0	0	0	338.1582309335	NA	NA	NA	12885938	NA	NA	NA	NA	NA	6151518	NA	NA	NA	NA	NA	NA	NA	NA	NA	NA	NA	NA	NA	NA	NA	NA	NA	NA	NA	NA	NA	NA	NA	NA	NA	NA	NA	NA	NA	NA	NA	NA	NA
18	26	6	0	0	0	338.1734870672	16325173	19688618	25746038	23343036	24087698	23557642	17843652	17208288	21387212	24470888	27473098	21045822	22996852	29553564	29881544	13095696	22289900	17383164	37894244	34768940	41908696	131716296	73232096	95174312	259498464	138702720	150861440	76222672	71436496	67719512	71144864	48880360	87581896	87082472	92621648	95704048	89461816	87693352	101193120	99456944	109419160	106895640	105062200
19	30	5	0	0	0	338.2098725735	2884685	3838147	3157135	3818453	2386602	3430947	2561501	2421752	NA	2904449	2231010	3127894	2338445	2963382	3902689	2028072	3017732	2259988	2164862	2320454	4027888	7972068	3239671	5301956	14973432	9066386	9520795	6133990	4660460	6026609	6197688	2872065	6884577	7728639	6724458	8219659	7519312	5881927	7805369	7628745	8157876	9003312	8649560
15	17	8	1	0	0	339.0959650277	NA	NA	NA	NA	NA	NA	NA	NA	NA	NA	2088259	NA	2524129	NA	2091845	NA	NA	NA	6779607	6342322	5622871	30250890	16429402	22204742	24524014	11239911	12069105	22201164	18635594	22516702	24139832	13182249	26257280	19871852	23776738	25007764	23389910	30104294	25430078	24746588	27688268	24288186	28725760
16	21	7	1	0	0	339.132350534	NA	4106024	4403472	3828805	5237531	4199565	3304515	2717787	3628097	4092917	5146460	3378878	4307962	4100662	4185950	NA	3042404	2687876	12643055	11590347	13646960	54826916	29000052	37970272	37004556	18928128	19724554	23016292	19110754	22651896	23480402	13038911	26625948	22538374	25595388	26150574	24835826	28134146	28403800	28641910	32177512	28724180	31371804
17	25	6	1	0	0	339.1687360403	NA	2182464	NA	2210142	NA	2646181	2110555	NA	2451545	2341389	3406709	2710742	2941970	2795088	3127159	2113431	2456956	NA	4625160	5501669	6072458	16160705	9308556	10658171	10917164	6940184	6691106	6286205	4596604	5510161	5680237	3281238	5781431	5434527	5995030	6570696	7025420	6232861	7512179	6747793	7700868	7910383	7018039
18	12	7	0	0	0	340.0588512399	NA	NA	NA	NA	NA	NA	NA	NA	NA	NA	NA	NA	NA	NA	NA	NA	NA	NA	2521950	2379600	3184879	3157605	NA	NA	11337761	5580906	5076853	9584094	8155607	9475706	9235180	5819258	12104275	9569031	11565196	10910029	10441102	13905337	12206838	13940000	13576218	11894389	14726364
15	16	9	0	0	0	340.0799806125	NA	4469147	4215710	4281538	4983192	4358917	3791030	3688651	4072618	4817525	4070370	3132210	4555891	4837573	4982248	2875364	4593360	2221056	15549804	10876254	13231869	65567348	33952764	46597128	116369456	46937208	60234628	94524912	91557352	114153096	119102200	64110472	144583264	92588824	117166232	123902296	111172000	154574288	131439368	119528752	137240624	119660160	149497072
19	16	6	0	0	0	340.0952367462	2557198	4598181	6494121	6211788	5477794	4680463	4968128	2461909	3820724	5458559	5876204	4803388	5755005	6047951	5464563	2503918	4945626	3099146	11556214	9287017	10628872	11371136	5578758	7934997	29870144	13243522	15797133	14583287	11386351	11980435	13255430	8681359	14996078	13871904	15014054	15784295	15739305	18673108	18045712	19418428	19218484	18140814	19997944
16	20	6	0	0	1	340.0986075646	NA	2176935	NA	NA	NA	2315025	NA	NA	NA	2295426	NA	NA	NA	NA	NA	2035952	NA	NA	2737016	2684779	2403082	13552259	7746568	9507863	20760642	7767173	10730383	6801914	6752754	6148758	6040328	3283346	7722608	6157091	7386280	8554857	7173547	9390550	9315090	7987518	7852088	7800466	10413306
16	20	8	0	0	0	340.1163661188	9303835	17043890	19939254	18842842	18964912	16259869	13621966	14553314	14578881	19077774	23357946	15451978	19598474	20891870	21408256	10661883	14711527	12131352	67337608	53833080	61210392	378608288	188609552	252707872	703562617	311854922	346474661	307303936	271172298	302716576	324410144	185401248	385038227	302111775	348459200	378345856	343349696	408886752	401808160	369630528	425467968	382934688	437737159
15	20	7	2	0	0	340.1275995071	NA	NA	2472383	2058977	2724023	2032676	2173141	NA	NA	2279573	2078722	NA	NA	2049765	2175497	NA	2661615	NA	6208908	4646271	6601502	21416600	11131932	14523436	12591195	5166232	4495267	7130638	7150085	7369386	9220893	4001699	9437830	7545655	8839356	10912126	7993792	9752044	10476327	9059667	11577421	10182310	13544720
20	20	5	0	0	0	340.1316222525	8625957	12089789	14475201	13757668	13705658	12661543	10756824	9584876	10984651	13410968	15122949	11255636	14341269	15874280	15782411	7673862	10875633	8317987	17714574	17829250	18919200	18918044	9081887	11140143	30103646	14070938	17357732	15150608	11200008	11687596	12387104	7186342	15205001	14105402	14096575	15442305	14954947	17161710	16546602	17153366	19320912	20348586	19522836
17	24	5	0	0	1	340.1349930709	NA	NA	NA	NA	NA	NA	NA	NA	NA	NA	NA	NA	NA	NA	NA	NA	NA	NA	NA	NA	NA	6019743	NA	NA	7637090	NA	4024231	NA	3354634	NA	NA	NA	NA	NA	NA	NA	NA	NA	NA	NA	NA	NA	NA
17	24	7	0	0	0	340.1527516251	11935539	18911690	21659600	20497650	23331272	20052788	16935654	16234746	18672856	22776486	27404820	18257762	22633634	24778998	24332826	12634131	18363136	14359601	54582684	47877520	51896112	275847840	136836144	187106368	560024530	262816618	277591253	164861472	150001130	151393984	160013104	98451376	197068230	172752223	192811216	207821200	187013584	200416768	221322048	212049248	243655948	222632504	232989984
16	24	6	2	0	0	340.1639850134	NA	NA	NA	NA	2543568	NA	NA	NA	NA	NA	NA	NA	NA	NA	NA	NA	2132999	NA	2533796	2360728	2783543	4889269	4161589	3852358	4116602	NA	NA	NA	3325470	2059459	NA	NA	2102689	NA	NA	2182040	3305946	2274311	4087105	2943854	3650152	3052225	3002668
18	28	6	0	0	0	340.1891371314	3517258	3076579	6031337	4744459	4510177	4937549	4720382	3571986	4284657	4479167	4623916	3743610	4715707	5160208	5238323	2618922	4546327	5410889	9498037	9668010	9516872	32230088	17110086	21091416	69576848	33739968	37534668	21571128	19865134	18847444	19262280	12433353	21080756	22109026	24088808	26192298	24828396	23047706	27159380	29519232	32084090	28487378	29082942
15	19	8	1	0	0	341.1116150919	1978776	NA	NA	NA	NA	NA	NA	NA	NA	NA	2299036	NA	2015773	NA	NA	NA	NA	NA	6966298	4706342	4869566	32488830	17249974	23320298	25566108	9932578	10817069	20588712	15810713	19589454	22699480	12112377	27270498	18652634	22479726	25852992	21523584	27865288	25583078	23810080	26731298	24461674	27101174
16	23	7	1	0	0	341.1480005982	NA	2361689	1992571	2136458	NA	NA	NA	NA	2075228	2134849	2565301	NA	NA	2488225	3165888	NA	2238085	NA	6755378	5233727	5928407	25218458	12895951	15308547	16720826	8418106	7508549	9582784	8597681	9132390	9510386	5381647	11615612	9567730	11275143	13112409	11613337	12112098	13288960	11690043	15176509	13156739	14088209
14	14	10	0	0	0	342.0592451704	NA	NA	NA	NA	NA	NA	NA	NA	NA	NA	NA	NA	NA	NA	NA	NA	NA	NA	2663819	NA	NA	7136322	4359474	6012295	9754296	4213135	4943002	17181474	21037838	27126736	26640500	12753968	35180572	17657948	24061438	25272032	23138078	32703360	23761028	25547468	27379160	23942156	32467642
18	14	7	0	0	0	342.0745013041	NA	2394294	2418419	NA	3056326	2414632	NA	NA	2758062	2658729	2782499	2124874	2664854	2655768	3431731	2344672	2958810	NA	6513301	5126842	6535242	8049741	3104060	5622162	29343430	13488537	14368932	16718636	13693720	16313307	16730238	9679930	19451942	17047654	19400202	19599082	20102952	24679308	22159504	23216856	23451106	21693462	26229446
15	18	7	0	0	1	342.0778721225	NA	NA	NA	NA	NA	NA	NA	NA	NA	NA	NA	NA	NA	NA	NA	NA	NA	NA	2044823	2773181	2553932	14026832	5852479	7723412	25788104	9521563	13109414	9538350	8133402	9845725	10895488	5765180	13027368	9386089	10491403	12048108	11013930	14232462	12939410	11905754	12357093	11142168	14662344
15	18	9	0	0	0	342.0956306767	2091784	5276356	4123906	5930492	4185812	3725366	3590622	3302379	4007355	4949944	5271345	2889304	4926884	5275175	5852994	3346669	4174824	2698044	19894946	14602953	16577624	121249888	59816268	81103264	212119248	82835880	104267952	163420992	153228064	192519152	200450192	100385864	242298928	154669168	195073552	215064320	193240880	254387104	224534688	203760352	225781232	208380960	250718928
19	18	6	0	0	0	342.1108868104	6818834	13110990	15666444	13748742	14030558	13391936	11458535	10393077	10004933	13660097	16375611	11215970	13869485	17288752	15423308	7315703	12623858	9883974	23470764	22065874	22885474	30986344	15229269	20175276	58068708	26569136	29278396	24476484	20607792	20417524	21635224	12686415	27729984	23924864	26527266	27946756	27021122	30577574	30683306	32613106	32404988	31077424	33721056
16	22	6	0	0	1	342.1142576288	NA	NA	NA	NA	NA	2659394	NA	NA	NA	NA	NA	NA	NA	2097715	NA	NA	NA	NA	2052271	2131669	2135653	18202730	9109847	12188078	23531238	11418035	11004094	7485255	6041394	6603766	8491162	5721169	9244739	7220354	7826981	7943942	7334724	9700265	9484460	8850164	10077695	8316978	9869027
16	22	8	0	0	0	342.132016183	4466720	9297628	10415386	23423508	10395372	8788045	7402485	8814082	7592403	14118863	12810058	9170031	10779067	11023935	10483546	5034245	8300543	7115092	39051964	35910368	33088624	237903984	118208864	154372544	441265920	192870848	212107472	201136976	175085213	197958656	212148384	112034904	250661754	193794192	230331952	253075216	226271056	263005104	268468714	245277440	269952512	248161344	281160448
15	22	7	2	0	0	342.1432495713	NA	NA	NA	NA	NA	NA	NA	NA	NA	NA	NA	NA	NA	NA	NA	NA	NA	NA	NA	3097321	2173048	8697984	4714858	4637122	4841215	3019206	2610896	2997082	NA	2398729	2928302	NA	4060248	3420309	3463225	4126490	3859288	3514302	4052160	4200714	3356692	5020743	3894009
20	22	5	0	0	0	342.1472723167	18584618	25224934	31556900	30083614	30967542	29839448	22306814	19729932	24732124	30060506	30842708	22666362	32108998	32218698	32649060	17145102	24193032	20392286	26993348	25789164	27399290	35471492	18741612	22108612	64802560	31414728	33374418	21097308	17470280	16915468	19128498	10122341	22302812	21401752	23410236	24686366	21995356	24486848	26767554	25998092	27682328	27223114	30157564
17	26	7	0	0	0	342.1684016893	NA	5275380	5433651	5502508	4849412	5272677	3975693	3836954	4783594	4534248	6264674	4434567	4058579	6117976	6132595	3688732	4007959	3199340	13961938	12763898	13309065	70639760	35953020	46926292	143208208	66828760	70746336	43621228	39383892	39525404	43483328	26133618	52097132	47837348	53958216	59858732	53206892	54969296	61489360	61842204	65816104	59622488	65161996
21	26	4	0	0	0	342.183657823	11920448	15546109	18359614	19536438	18949902	17682544	13537303	11910692	15686132	20099058	18636652	13304977	18797022	19156578	20627324	10241317	13617184	10369398	10631900	11037445	9200787	13047966	6417797	7407071	16236321	8247776	9629931	8602485	6986592	8320037	7997643	4555899	8583286	8379568	10194516	9801527	8832885	8848348	11985116	11830054	11523634	10488931	11805462
18	17	6	1	0	0	343.1061357835	2707078	4075861	4516783	2497684	3873132	3207369	2576236	2747510	2025023	4467283	3956179	2925796	3781686	3893971	4185577	2336109	3391598	3046356	8770870	7799160	8685310	13009737	6145002	8170596	18899492	8170550	8854336	11304407	9723325	9641616	9702222	6386332	13318934	10191643	13410509	13111742	12018170	14458492	14754658	13856186	14368973	13879021	15216065
15	21	6	1	0	1	343.1095066019	NA	NA	NA	NA	NA	NA	NA	NA	NA	NA	NA	NA	NA	NA	NA	NA	NA	NA	NA	NA	NA	8769356	3488748	4381799	5564967	NA	2766658	3403737	3062720	3100818	4537168	NA	3398937	2577693	3946703	4025792	2892540	4953726	4498277	4566460	4878544	4101871	4827588
15	21	8	1	0	0	343.1272651561	NA	NA	NA	NA	NA	NA	NA	NA	NA	NA	NA	NA	NA	NA	NA	NA	NA	NA	3764548	2658695	2396173	18187098	9300984	10966131	12567093	5528644	4529998	8277477	7541195	8835742	10695516	6597288	11940646	8997673	10582235	11555276	10029576	12854923	12669809	10894793	11765980	10927867	12410321
19	21	5	1	0	0	343.1425212898	3900061	4772204	7271368	6017195	6653316	6237921	3661956	5842061	5340246	6284906	6982124	5658363	5754957	6195435	7424514	4851588	5397125	4524012	7740750	8637841	7495447	11664228	6659074	7545982	13924930	7238734	7282520	6662639	6623701	6315688	6557543	4694705	7513905	6909747	7620838	7999959	7037459	8411798	8971131	9072084	9093351	8974086	9936348
17	12	8	0	0	0	344.053765862	NA	NA	NA	NA	NA	NA	NA	NA	NA	NA	NA	NA	2673562	NA	NA	NA	NA	NA	2071963	2205177	3779957	3706370	NA	3174134	13925687	5917335	7247264	12140611	11393061	13934854	13018588	7678149	14790083	10653072	14193489	15608912	14218378	19253544	16971250	16683097	13384565	13592961	17940600
14	16	10	0	0	0	344.0748952346	NA	NA	NA	2003467	NA	NA	NA	NA	NA	NA	NA	NA	NA	NA	NA	NA	NA	NA	3009449	2394631	2138499	14347793	8631911	9672453	16506185	7240357	10472877	32514130	36075572	47399188	47236588	23283920	59618772	31094174	40336224	44901472	41403544	56797496	47916544	42371176	43740036	41888144	50311304
18	16	7	0	0	0	344.0901513683	4361455	5600208	8899143	6539029	8076271	6789447	5980390	4518124	5776045	8287447	9127007	5367130	6902449	7205737	7905403	4070359	6289630	5715543	16770995	15024145	16116109	28444188	15662705	17915664	63657300	29183662	33768888	30728284	25335868	29581598	30426614	17262810	35386844	30184872	36363112	35832936	34661540	42764608	40191500	39520372	38480784	35957148	43159700
15	20	7	0	0	1	344.0935221867	NA	NA	2122057	NA	NA	NA	NA	NA	NA	NA	2567777	NA	NA	NA	NA	NA	NA	NA	2760629	2842643	2053008	21427744	11116147	13883154	45192536	19054256	23397818	16062557	12081215	16421152	16907768	8354012	19461600	13151658	17632108	19231852	16819366	22317380	20502030	16439413	17484690	17971612	21893270
17	16	6	2	0	0	344.1013847566	NA	3086295	3297870	3368220	3376118	3256654	2925805	NA	2333364	3338974	3518566	NA	3123896	3204977	3398786	NA	2463461	NA	6448058	6715417	8457621	9844261	5595769	6200088	8223071	4714165	3727294	8147043	6117444	7019813	8566269	4444384	9549285	6312367	8821617	9249905	7559339	12644682	9717268	9887867	10460055	9654690	11849883
15	20	9	0	0	0	344.1112807409	NA	2592734	2462549	7434019	2260220	NA	2253299	2362105	2186170	3542245	2290285	2516839	NA	NA	3251849	NA	3006700	NA	11556800	11649055	9261467	75474480	42262144	50474784	119518568	52256444	62965188	101589096	97982536	116220200	126035456	61057252	154154480	97342904	122641272	136619120	123495600	155232592	144352800	119482496	126577568	121760168	146682016
19	20	6	0	0	0	344.1265368746	18811142	32254952	38550112	35643180	38501384	35796320	29023886	24621826	27174596	36812016	40232056	28615024	39979617	37540736	41600335	20918766	31096054	24100462	42706888	45447208	43698596	72754744	40754824	48500520	135832334	69062759	77295019	47382644	37632084	41165108	41362960	23877870	49550840	45249984	53771136	55985280	52995260	58845532	60180004	58026124	57224104	54077876	60838060
16	24	6	0	0	1	344.129907693	NA	NA	NA	NA	NA	NA	NA	NA	NA	NA	NA	NA	NA	NA	NA	NA	NA	NA	NA	2639916	2438824	12738106	7001739	8799019	19375478	7631560	9350608	5264501	4003927	5223736	5888529	3728113	5725178	4700610	6093700	5771396	5643454	6409567	6604328	5696655	5462955	6888886	5854384
18	20	5	2	0	0	344.1377702629	2529804	4461039	4983399	3365172	5096462	3657062	2859268	3314442	3574987	5049590	5155967	4147576	3465936	4648841	5033115	3238901	3375869	3140726	7581649	9830449	7926189	9723455	7573136	8111921	6618493	3012301	4282838	5366906	3124316	4370238	5005846	3590901	5541376	4875207	5893002	5338250	5240004	6268772	6441517	6512789	6407089	6619580	7046326
16	24	8	0	0	0	344.1476662472	NA	2910197	3341422	27692858	3121172	2292076	2285834	2049296	2387153	9385212	3342469	3080574	3137750	2812304	3127969	2948091	NA	NA	11208663	11321400	9793971	57828936	30391958	38907704	98940296	49512148	52618716	49774720	43628644	47374660	52667932	26728698	62289416	47863244	58506128	64103568	54535372	63408492	68658736	59017372	63548344	59853252	66826428
20	24	5	0	0	0	344.1629223809	29182236	39357440	51272312	49463108	49814560	49083764	35288340	29578010	40019676	49698056	50488464	36012424	48953056	52056984	52974764	27312644	39210252	34320008	30734306	33323074	31766974	56485456	30129824	38211392	106493328	53419740	60597732	34070668	27535468	28053838	29533736	16636164	35460624	32544216	36920220	39175324	36439252	37546360	45229632	42559656	39504836	40208844	44232904
17	28	7	0	0	0	344.1840517535	NA	NA	NA	NA	NA	NA	NA	NA	NA	2187028	NA	NA	NA	NA	NA	NA	NA	NA	2360303	2359376	2602956	7289442	4254895	5645137	15369635	8134378	8504819	6550680	4841594	4986204	6808118	3192080	7175713	5524966	5871529	6344874	6499556	6481285	7251533	8295605	7692242	6894044	7308504
21	28	4	0	0	0	344.1993078872	10015027	13552662	17652368	18059100	18648118	16958862	11291947	11885361	13729522	16135454	14259367	10584479	18192120	16942002	16893124	8882716	12813603	11032222	6899705	8953946	7044566	8887916	6210233	6090587	14134704	7293684	7648765	8507554	7218308	7151974	6500928	4192025	8924716	7702000	9464755	9477300	7681262	8339856	10765911	9043136	9391069	9929190	10485987
18	32	6	0	0	0	344.2204372598	NA	14081060	7120543	3115369	NA	11083163	NA	8842046	13930239	3590956	NA	5405101	NA	2212288	3700434	NA	NA	4247212	2369286	NA	NA	NA	NA	NA	NA	NA	NA	NA	NA	NA	NA	NA	NA	NA	NA	NA	NA	NA	NA	NA	NA	NA	NA
17	15	7	1	0	0	345.0854003414	NA	NA	NA	NA	NA	NA	NA	NA	2011678	2108382	2034413	NA	NA	NA	NA	NA	2347857	NA	5299760	4771501	6158366	10725618	5672185	6517181	17995916	8116519	8339503	12985055	11250365	14611372	13545630	7577367	16816294	12363829	14439942	15527700	14753612	19975178	16251063	16309037	14628434	14457929	17933158
18	19	6	1	0	0	345.1217858477	3440497	7173735	7812347	6594992	8433292	7348191	4130681	4591995	6364469	6454134	7534341	7195624	6534470	8111643	7723816	4344923	8087400	3835125	13419079	12677829	13028406	23795980	13566225	15755734	25675946	12826942	13897797	13652726	11467476	14154692	14563511	7299884	16828608	14893133	16635423	18069294	15923045	18402340	20793552	19413830	16064108	15901794	18563970
19	23	5	1	0	0	345.158171354	5203848	5865086	8516883	7479751	8584867	8548342	5752720	5047698	5817676	8091533	8531741	6735871	7650653	8228403	8900416	4542578	6404991	5561612	8823390	9204445	8184910	14276903	8798504	9595374	14694600	7246165	7497821	7635726	4679404	6528988	5827792	3866432	7663833	7586917	8441399	8291142	7094142	8580157	10311913	8577888	8701573	8340603	9245596
17	14	8	0	0	0	346.0694159262	NA	2148547	2872179	2578192	2803438	NA	NA	NA	2002819	2966489	NA	NA	3358623	3080336	NA	2091687	2045112	NA	6916257	5466429	6677154	12637114	6053748	8082524	39304116	16593810	21875352	27059540	23903536	30000684	28457786	13567302	34044768	23984820	31219862	34851248	32606694	41299648	35081044	31968728	31420678	28401386	36066860
14	18	8	0	0	1	346.0727867446	NA	NA	NA	NA	NA	NA	NA	NA	NA	NA	NA	NA	NA	NA	NA	NA	NA	NA	NA	2014527	NA	8223676	5880694	6290527	18082744	7476117	7991963	9348439	7507250	10665518	10961723	4052808	12241761	7147190	10739863	11211188	10109417	14020292	11246421	8541659	8352009	8343276	10518063
14	18	10	0	0	0	346.0905452988	NA	NA	NA	NA	NA	NA	NA	NA	NA	NA	NA	NA	NA	NA	NA	NA	NA	NA	2198702	NA	NA	9556937	5860226	6031467	9089990	4056992	5210790	17438050	19971390	27182650	24652616	12141905	31824750	17296066	23744676	25082304	23620084	31260368	25172834	21745128	19689750	24391416	24356412
18	18	7	0	0	0	346.1058014325	12260817	22044890	28523065	23983142	26292484	21539412	17787370	17434600	19733969	23759344	29182344	20162130	23157686	24869032	24398256	13954749	21643726	16499567	38825144	39411028	40292024	86420432	50815884	61621774	170864244	85375135	98379214	69231976	53943624	63350340	68315984	35089756	78773112	65084108	76931248	85006926	75688448	93056728	92203880	79425008	76329248	75881130	85259848
15	22	7	0	0	1	346.1091722509	NA	NA	NA	NA	NA	NA	NA	NA	NA	NA	NA	NA	2273465	NA	NA	NA	NA	2098545	2837178	2337367	NA	21355478	13382542	15357047	51657684	22864812	27101874	15074670	13124937	15906374	16364372	7790940	20781946	14449358	16482479	18852300	16228865	23105246	21621614	16653812	15626530	15243012	19924552
17	18	6	2	0	0	346.1170348208	2873816	5249250	4746642	5743662	5646604	5288539	4169201	3870190	3974049	4921848	7329167	4020826	4616126	4721840	6462904	2930372	5166550	3497334	12410047	11212124	11128513	19557340	11365267	12463228	14785499	8809392	8843958	11292019	8852814	9614923	10009433	5975393	13839232	9609939	11679925	13208017	11092487	15673059	13702003	12029434	10914088	13033226	15119950
15	22	9	0	0	0	346.1269308051	NA	NA	NA	13530164	NA	NA	NA	NA	NA	5366270	NA	NA	NA	NA	NA	NA	NA	NA	2970821	3681635	3325640	19680226	12125081	14042243	25607140	10724278	12876476	23823738	21273940	24233554	28261216	11484518	33504136	21609178	27107516	30743000	27916814	34500332	31861626	24915456	27144494	27787024	30209622
19	22	6	0	0	0	346.1421869388	45321704	68268272	85917600	81104853	85393696	76724840	60943260	52541440	62073776	79591944	92495211	61709703	79576016	82040262	79559112	44820180	65078345	55927162	64326864	71138672	68046544	143862768	86786976	99006140	264122026	136962246	153165293	86533504	68771168	72115800	77507432	41266544	93338512	83991264	94363848	102672864	94890520	102723320	113683336	99560968	91877688	93351704	99481184
18	22	5	2	0	0	346.1534203271	2635759	4501753	5598122	4324422	4451620	4698739	4231688	3545605	3496375	5429775	6399399	3893873	4806613	4953288	5687760	2827483	4328941	3765133	7345366	8973684	9230041	9950198	6249386	6193301	6326265	2470855	3932877	4838794	2879333	3650146	4349298	NA	3937178	4893418	4819149	5146090	4990495	5359357	5314444	5342739	5246274	5074723	5317225
16	26	8	0	0	0	346.1633163114	NA	NA	NA	4333644	NA	NA	NA	NA	NA	2163221	NA	NA	NA	NA	NA	NA	NA	NA	NA	2233211	NA	8220669	4572081	6103196	12194817	6010829	6094547	6389137	5011819	5322345	6385529	4120955	7627681	4681457	7085268	8298993	5611046	7150340	7502739	6526490	6487369	7013161	7726704
20	26	5	0	0	0	346.1785724451	35458560	44749064	57065404	56411220	57491764	56998532	40786456	36018196	49433544	56244768	60017080	41150080	55458788	55351512	57186784	31966954	45478396	38097820	28331238	32521604	27807464	61574152	35922876	41243816	101284880	53273560	58796764	40715676	33545588	32319090	35408772	21007748	43867052	42064636	46162140	49883644	45607472	45182736	55339932	51392036	45134164	46993204	48805500
21	30	4	0	0	0	346.2149579514	3401237	5746976	7757779	7501933	6825291	7656090	5413423	4222508	7241694	8849974	7116239	5108376	7541756	6783217	6253049	5160705	6530579	4639669	2615549	5553565	3367681	3878946	2841042	NA	8568876	3854317	5948148	5503410	3689356	4297354	4315036	NA	4398021	5131026	6012150	5982740	5365321	4920105	5203894	5377597	5285229	5526348	5206677
17	17	7	1	0	0	347.1010504056	NA	3622738	4979231	3752097	5026689	3861708	3369053	2592343	2964994	4398189	4567565	3454144	4109865	3967802	4004925	3889954	3151416	2884076	10297129	10463207	11012415	25226910	16176647	17237782	24731390	12181013	15949081	21555170	15728570	19429572	20975086	9013128	25534002	19545418	22975292	24169576	21490842	28729750	26979848	22397086	21324758	20279714	24959244
14	22	7	1	1	0	347.1139370761	NA	NA	NA	NA	NA	NA	NA	NA	NA	NA	NA	NA	NA	NA	NA	NA	NA	NA	NA	NA	2236744	NA	NA	NA	NA	NA	NA	NA	NA	NA	NA	NA	NA	NA	NA	NA	NA	NA	NA	NA	NA	NA	NA
18	21	6	1	0	0	347.1374359119	6691915	9845609	12345910	9277112	11232152	9956579	7998580	7604846	8564248	10286212	13995044	9054422	10731072	11146066	13040725	6645048	10116174	7799299	14606144	17698814	15925591	33025720	21771806	22521646	30072604	16815660	18418992	18491384	14342097	14706907	16977414	8910748	19701324	17390946	20063060	19188864	18386098	22516142	22318624	19955896	19018736	19182012	21309734
19	25	5	1	0	0	347.1738214182	3503202	5705600	7946831	7298767	6840240	7806202	4651147	3907204	5612079	6959260	7744572	5512429	7251543	7124842	6102125	3366734	5856357	6137370	5380951	7929879	6514030	10624721	7644725	7690055	10383162	5310018	5500231	5720079	4957160	4608242	4724767	2605488	6145638	4391289	5458796	6945944	4901066	5753288	7702073	6526160	6968329	5534164	6637889
16	12	9	0	0	0	348.0486804841	NA	NA	NA	NA	NA	NA	NA	NA	NA	NA	NA	NA	NA	NA	NA	NA	NA	NA	2203256	2015830	NA	3310911	NA	3385745	7578113	3374174	3730272	11745842	13548041	16132895	15523940	6889876	19419334	11278244	14769574	14647006	15605518	20210728	19189886	14910244	13360741	13472797	16501676
17	16	8	0	0	0	348.0850659904	2709646	6857151	7558311	6808847	8408562	7799609	5991110	5252283	5162078	7418591	8980102	6370081	8915088	7826880	5961406	3807099	6421142	4870238	19173774	17814126	20149176	51114328	32008310	35527080	107461045	56169643	66322884	64989768	54608416	65710900	67793016	33616296	81494240	59408316	73590208	78622456	73887528	93877312	83226776	66614076	66221692	62370868	74169288
14	20	8	0	0	1	348.0884368088	NA	NA	NA	NA	NA	NA	NA	NA	NA	NA	NA	NA	NA	NA	NA	NA	NA	NA	NA	NA	NA	7513436	6552696	7133612	18711072	8546422	11921272	9122379	6742562	10521400	10012798	4952490	12310753	8735677	9434560	10655480	10047272	14599234	12107929	8536895	9524864	8686647	9057224
16	16	7	2	0	0	348.0962993787	NA	2867142	2546862	2102038	2871545	2125120	2088652	NA	NA	2528486	3572877	2081831	2912407	2032583	3178693	NA	2498717	NA	8451477	8137333	7208896	15896929	11417724	11891121	14121511	7544955	8558461	11328080	10318374	11053885	13025411	6391214	15675622	11694018	13606341	15111933	12777261	17294408	15280286	13110084	12570245	11615293	12733389
18	20	7	0	0	0	348.1214514967	31347364	54947455	63904716	56060196	63677960	55271248	44398694	42904945	44503156	58457844	69592713	47200777	58138792	58813975	60904436	33278866	49567199	41599832	73175464	76317320	78418896	219885885	143919921	157391296	359844332	198981846	227333611	145664608	118743608	129280848	142389392	71406008	161693936	137928656	159557072	176992016	159854400	185939040	185282736	156822229	143177360	144323664	157301728
15	24	7	0	0	1	348.1248223151	NA	NA	NA	NA	NA	NA	NA	NA	NA	NA	NA	NA	NA	NA	NA	NA	NA	NA	NA	NA	NA	NA	NA	NA	26260030	NA	NA	NA	NA	9793359	9699478	NA	NA	NA	NA	NA	NA	NA	NA	NA	NA	NA	NA
17	20	6	2	0	0	348.132684885	4389547	5725661	8594630	6310189	6987280	7020375	5518051	4944089	5053564	7034621	8460965	6206270	5534894	7044575	7053021	3900312	6705843	4659324	12730796	14994060	14468055	20967802	14456979	14500297	14084676	7766162	8499091	10416742	8038973	9227092	11008155	5277122	12386560	10346457	12789213	13838101	11575109	14214241	13578422	10816349	10747550	11328597	12139495
15	24	9	0	0	0	348.1425808693	NA	NA	NA	17795380	NA	NA	NA	NA	NA	5461763	NA	NA	NA	NA	NA	NA	NA	NA	NA	NA	NA	3721090	NA	2161104	3792460	NA	2326425	2495597	2409027	2898778	2632354	2016711	3453703	NA	3175907	3254556	2637132	4002920	3071677	2738020	2939557	2093659	NA
19	24	6	0	0	0	348.157837003	63877816	90404336	110249176	105105728	115983904	102760296	82886284	72571291	88158344	105873168	118835896	80477746	102203584	105889264	102956784	60500790	86667269	72422014	67899832	77562528	73765864	185583984	120178848	130292184	332763684	189438198	211314186	119695992	96756304	98806624	109015208	58520016	126861584	117202920	132621808	145076000	132460376	135345264	155562176	130429808	120354480	120501352	123943928
20	28	5	0	0	0	348.1942225093	22602448	27137540	35611888	33876308	35440184	32407422	23756554	21708030	31830178	35266340	35827404	25770852	31178964	34610696	34914052	18107326	27481816	23513250	16454098	18068148	16716798	38990248	25770170	27961842	68813432	41363640	46329784	32238220	27492962	25381754	28000452	15491555	36651308	32661504	35751428	41062204	34983788	36017292	42414304	37254024	32831176	36746364	34069524
16	15	8	1	0	0	349.0803149635	NA	NA	NA	NA	NA	NA	NA	NA	NA	NA	NA	NA	NA	NA	NA	NA	NA	NA	4137972	3357943	5308979	12358679	7920357	8574015	13329729	6893268	9134547	17054896	13606021	17567144	18924300	7773127	21132172	15032876	17635392	19476868	18473394	23955180	21635878	16737756	17119526	14956232	17862272
17	19	7	1	0	0	349.1167004698	3234048	6762566	7719755	8815510	8542332	7190976	5780808	4698937	5825236	7104873	8792346	6361497	8044304	7551073	6687065	4062702	6600972	4776681	17269770	16512270	17905226	43570224	32975612	33045592	37045600	20019946	21938666	28028102	23725212	25923006	29123362	14560218	33743780	26587716	31443032	33542556	32059850	38024964	35820348	27944436	27613504	28468960	31092376
18	23	6	1	0	0	349.1530859761	7064854	9211997	10745699	9888685	11511955	10682838	8149342	7382863	7983850	9800064	12321073	8061360	11244326	11401336	10375537	6604292	9269538	7268096	12712993	15500582	15640161	30819402	21080850	22514800	27735420	15817472	18301440	16375005	13008050	12043733	14369595	6962158	17130430	15247962	16574574	17473972	16744929	18306846	19624790	16262669	15931736	14479096	16719538
16	14	9	0	0	0	350.0643305483	NA	NA	2314677	NA	2201293	NA	NA	NA	NA	2475706	NA	NA	NA	NA	2255035	NA	NA	2083899	5205582	4295540	5489826	13379272	9985351	10833607	27920470	12891431	18359332	33427210	32704222	39055372	43193740	20096472	49153580	31212688	39217844	43635716	38851632	58407308	43595176	36747372	35183556	34011468	40223020
20	14	6	0	0	0	350.079586682	NA	NA	NA	NA	NA	NA	NA	NA	NA	NA	NA	NA	NA	NA	NA	NA	NA	NA	NA	3319166	2356651	NA	NA	NA	10233954	5401904	5401645	7368467	5535464	7614486	5988759	3469792	8005174	6560921	8147646	7896080	8418362	9582997	8246705	6589560	6988749	6824280	7521590
17	18	6	0	0	1	350.0829575004	NA	NA	NA	NA	NA	NA	NA	NA	NA	2345670	NA	NA	NA	NA	NA	NA	NA	NA	2383706	2519936	2109614	4592341	4249938	4664020	10973285	5659954	6643759	6104853	NA	5450776	4233625	2424802	5845560	4758683	5115584	5736466	4822076	6077847	4837811	4341370	4331471	4971866	5055800
17	18	8	0	0	0	350.1007160546	11253584	19434156	22878668	20749820	24558308	21546020	15528872	15034772	16082216	21533648	26616714	16498672	21726572	21451486	22455250	14065727	18049888	13454674	51969669	45844364	53106872	183154400	127896928	137043680	319943948	161720500	194145718	158347040	134850288	157659168	170324937	84465128	199743698	148776096	174009040	200094752	179516480	231979424	212085075	163559552	160349152	157207852	177094976
16	18	7	2	0	0	350.1119494429	2743127	5684915	5156308	5317122	5602027	4672555	2865583	3644315	3935535	4397016	6322066	4046838	4663667	5359334	5265369	3707462	3699560	3046745	11394667	12740499	14760128	30303978	23289188	22154982	21334140	11601220	13714496	16477991	12590843	14368810	16557484	7149041	18523724	14308525	16931538	20005924	16991310	22231466	20510150	14870669	16559074	15204717	16634188
21	18	5	0	0	0	350.1159721883	NA	2309813	3453398	4211717	3867373	3985454	NA	2044061	2335793	3775450	2971028	2831353	2917750	2388201	3157980	2333256	2514794	2098012	4461166	3727254	4811971	3567852	2114407	2230505	10492032	5758278	6652995	6509353	5574398	6296621	5353903	3860979	6405710	5989552	6820565	7140391	5747794	7366062	6967753	6614160	7393253	5699952	7458127
18	22	7	0	0	0	350.1371015609	53483368	80460480	98359624	91317091	102983761	90686520	68195649	64532020	75083821	92243876	111935419	73264786	91092085	94307451	93758775	52391311	79592066	65339713	104175224	115361696	119937232	384317184	262475120	285286144	687027490	365281507	415978949	250425136	209870050	219557952	235353536	124589568	277169760	239838400	268511968	312620096	273626208	316094912	323433952	259078304	247086064	248985984	265372000
17	22	6	2	0	0	350.1483349492	3741549	5616329	8141292	6440473	7294722	6743106	5398469	5068209	5120325	6274031	8551336	5720077	6487434	7151358	6387697	4820060	5118846	5138800	11126401	11333546	13275351	18167554	13661562	13895422	11395225	6737242	6706262	8304445	5857042	6480961	7243204	3467781	9086564	8211652	8784617	9851964	9354342	11782595	9719262	8304805	8100859	7778693	7945574
19	26	6	0	0	0	350.1734870672	44652412	59357912	73943544	70110760	74992400	70304848	51618772	49797721	66626642	70419456	85616614	60559031	66241944	74407590	73890658	39768172	61237927	53169003	49788560	59041724	56080616	154122000	105237896	113418000	282020000	161615216	181179488	106786632	89302816	89747536	95925712	54015504	117130872	108668112	116353784	136918096	118846584	127875544	143865328	116914360	108788744	110852504	115966328
20	30	5	0	0	0	350.2098725735	8081298	7820016	12571155	11458111	10973992	8281192	8913899	6793687	9991530	10335253	11938767	8908850	10562991	11387685	10376216	6055041	9098147	9104790	6486695	7798738	6494462	16439085	11668896	13915943	32704714	19680638	21922938	14507874	12922679	12384359	13483499	8830501	16893582	16389353	15821584	19362916	18273422	17668588	19793414	17414350	17128484	16587180	16597392
16	17	8	1	0	0	351.0959650277	NA	2407189	NA	3632739	2939470	2651788	NA	NA	2167166	2347579	3150846	2888264	2940363	2626400	2847822	NA	2809784	2807742	9461951	9355788	10408745	32733588	23441344	26042728	25811852	14151568	16090762	26513786	22669646	28209800	30050342	14747643	36415716	25720586	27839808	33535646	30144198	40836160	34789440	26221336	28016246	25897962	30426098
17	21	7	1	0	0	351.132350534	6380986	8946987	10669161	9769081	9207141	9952930	7738913	6692873	7619476	10647121	12187157	7244382	10422241	9938296	8918629	4455081	8885710	7007189	20150484	21658148	23653184	60963244	46125016	47743360	44641192	25464742	28448416	30863758	26851684	28000926	33224766	15349774	37996796	29030176	35974488	39720628	34502364	45145180	42023000	31898416	32001680	30948354	35202060
18	25	6	1	0	0	351.1687360403	4007376	5695810	7169153	6035600	6147452	6685369	6255160	5119007	6936490	8449640	9383468	5449332	7028727	7703951	7695996	4657854	7033316	5757932	8689899	11340346	11103063	20851142	15314924	15118744	18713542	11268028	12377781	10154405	8419705	9003700	8816726	5785634	11774229	10796854	9954669	12267213	11900660	12346483	12769391	11080519	10401447	8506394	11998244
15	12	10	0	0	0	352.0435951062	NA	NA	NA	NA	NA	NA	NA	NA	NA	NA	NA	NA	NA	NA	NA	NA	NA	NA	NA	NA	NA	NA	NA	NA	3880572	NA	NA	8263599	10034052	12532937	11887237	6104555	14859102	7688521	10268560	12400890	10600735	18202298	12483229	10009988	9468141	8070732	11216505
19	12	7	0	0	0	352.0588512399	NA	NA	NA	2050994	NA	NA	NA	NA	NA	NA	NA	NA	NA	NA	NA	2194640	NA	NA	NA	NA	NA	NA	NA	NA	8838792	4890059	6002881	9370552	6554510	7062738	8508047	3226099	9485160	7821650	9207706	8816900	9394472	11583172	10189479	7466382	7103736	7406166	9209475
16	16	9	0	0	0	352.0799806125	3060717	5388148	4798156	4544191	5196718	5197032	4201571	4510279	4207051	5202074	5272679	4052117	5719583	5608407	4896959	3460828	4300804	3699231	17046286	14013568	17362318	64519224	50295316	53289956	104369816	57979352	75159760	103773128	94972824	118404320	127613600	58874364	147802992	99805536	119599016	144488720	121305400	175062736	143506096	105315736	106807560	97779296	117786256
15	16	8	2	0	0	352.0912140008	NA	NA	NA	NA	NA	NA	NA	NA	NA	NA	NA	NA	NA	NA	NA	NA	NA	NA	4963093	3969160	4751253	13438017	10676765	11295725	10477217	5889502	6725844	10417099	10120097	11865318	11950755	6039044	14900093	10453350	11218862	14647577	12048701	16785114	14219963	11339171	10223885	10376810	11882137
20	16	6	0	0	0	352.0952367462	NA	3349373	3814102	3548872	4041655	3748082	3071597	2694224	2829779	3765923	2706544	2155678	2767912	3176929	3889352	NA	2400525	NA	4932375	6393994	6305175	3122244	3600927	3153391	16809636	9126368	12509398	10916814	8674211	9256168	10312358	5937670	12153728	11762024	11972528	13246747	13179199	14593757	14295742	11310502	12177680	10940013	11087516
17	20	6	0	0	1	352.0986075646	NA	NA	2093528	NA	2518457	NA	2672751	NA	2485718	NA	2397298	NA	NA	NA	3064010	NA	2374159	NA	2914073	3353228	3149209	8117318	7129633	6670322	15120039	8912354	11278552	6203344	5183397	6349035	6081192	NA	7028610	5700970	6826931	6732062	7634242	8372959	7699136	5120424	5246226	6646383	5975710
17	20	8	0	0	0	352.1163661188	24333314	41033608	45264612	42283732	46026692	41896192	32295034	32695900	33970656	43337904	49231996	37525716	44845620	44034028	46196948	26649842	39026712	30941750	96279328	94915736	105504160	414989408	316412448	334270296	680542253	412819582	469448045	370422752	318615705	352728320	385326697	196614672	437503431	355543424	402712398	488031765	419250031	522134597	485993417	358238865	356729120	355501512	387023776
16	20	7	2	0	0	352.1275995071	4602890	6301585	5050090	5138140	6573003	6241542	4867200	4755043	4434407	4862135	6707333	4886705	6194747	6885365	5550301	2896632	4747297	3643965	12094250	13376671	14095787	28384346	24728114	23643140	17264318	10058227	11149545	16659425	11266998	12872956	15325883	8110615	17701782	15219068	16101317	20338992	17549652	20188914	20044498	14228923	14821669	15892097	15398578
21	20	5	0	0	0	352.1316222525	4581388	7162772	7971565	7391966	9912270	7676168	5810307	4527718	6048233	6841530	8161415	6358196	7809598	8714232	7917791	4281595	6242339	4839999	7735085	11074721	9403821	6237277	4561461	5848071	14098113	9337334	9681131	8465379	7208889	8432894	7704253	3938329	8848280	9193854	9074631	10199346	9347414	10512117	12292821	10051005	10590504	8302212	8905396
18	24	5	0	0	1	352.1349930709	NA	NA	NA	NA	NA	NA	2652805	NA	NA	NA	NA	NA	NA	NA	NA	NA	NA	NA	NA	NA	NA	NA	NA	NA	NA	NA	4907757	NA	NA	NA	NA	NA	NA	NA	NA	NA	NA	NA	NA	NA	NA	NA	NA
25	20	2	0	0	0	352.1468783862	NA	NA	NA	NA	NA	NA	NA	NA	NA	NA	NA	NA	NA	NA	NA	NA	NA	NA	NA	2129579	NA	NA	NA	NA	7583438	NA	NA	NA	NA	NA	NA	NA	NA	NA	NA	NA	NA	NA	NA	NA	NA	NA	NA
18	24	7	0	0	0	352.1527516251	49101848	68911008	85018789	75338472	84250584	76286232	62816766	59652824	70782641	81054316	91613403	65466105	76843592	81423302	81410916	49720820	69199111	60566543	96770872	103255216	104062392	372086378	282809240	292824096	690348099	440678572	493899163	277754880	236725447	238728464	265108176	144841248	306906616	281684352	302526432	363739456	310917472	345521920	359938784	288303778	277807960	280302584	279135936
17	24	6	2	0	0	352.1639850134	2137631	3787687	3026690	2824434	3615714	3166492	2396822	NA	3720700	4652238	4307099	3727047	3895889	3469324	3687668	2683150	2235446	2870355	5177152	5984438	7276994	8143987	6202953	6754332	4867803	4321801	2690814	4262903	3008972	4487442	3926738	2322474	4529070	4324754	4693979	5763399	3833195	5100299	5668586	5172691	5094717	4703897	5159627
22	24	4	0	0	0	352.1680077588	4295714	6991786	7773956	7109365	7307236	7128350	5895321	5169788	7545343	8194256	7751838	5039305	8311380	8286223	7446774	4438288	5540921	4291158	4901699	6367417	4843972	4476022	3675211	3664414	5142238	3331595	4408577	5944313	4451278	3670292	4500180	2532908	4172720	5472660	4594654	6088010	5162349	5892877	6475500	5194197	5353792	4051611	4671181
19	28	6	0	0	0	352.1891371314	15830062	18816950	24542994	24232706	25042928	23796010	18733222	17192584	24226316	25774300	27531434	20514006	23382624	26310684	25716996	14800157	19824708	17748578	20437838	24145094	22187474	64896132	49541720	51921964	124833520	85905944	95066384	55702532	48196572	45831456	51051232	29903414	60509120	59935136	58789868	75757912	63388028	64618268	74234616	60399076	57336140	57458344	56231644
16	32	6	0	0	1	352.1925079498	NA	NA	NA	2109955	NA	NA	NA	NA	NA	2361055	NA	NA	NA	NA	NA	NA	NA	NA	NA	NA	NA	NA	NA	NA	NA	NA	NA	NA	NA	NA	NA	NA	NA	NA	NA	NA	NA	NA	NA	NA	NA	NA	NA
20	32	5	0	0	0	352.2255226377	NA	NA	3437353	2846999	NA	3823425	NA	2040990	2031905	2029299	2236610	NA	NA	3294260	2747163	NA	2587739	2555513	2039909	2226909	2168552	2769053	2703982	2118211	7601931	6116909	6596898	4039707	4621297	4315447	4381433	3232330	5067735	5673399	4729858	6591854	5285266	5619507	7006993	4484603	5417318	4861632	3776244
16	19	8	1	0	0	353.1116150919	2914383	4135404	4743521	4120883	5573158	4919134	2810069	2693811	2828846	3695377	3605225	2707705	3538058	3919464	4026185	2896701	4611176	2327706	12813683	12377871	13975562	45891320	37999748	38938236	33624516	22676532	23075622	35083812	29167100	34027340	38518056	19901458	42970656	33631180	38490660	45816732	39148476	50184572	44236096	31252536	34890668	31367410	34449740
17	23	7	1	0	0	353.1480005982	4950628	5840387	7829880	7014729	8348221	7793524	4916971	6425801	5534788	7212840	8422143	5518094	7015583	8010367	6690657	4804435	6690430	5314736	15117705	15245094	15530017	42131220	33772696	33293970	30343650	19969098	22043450	22292028	17788434	19404642	21622080	13073445	23772728	22031328	23597628	29424562	24087508	29122964	27147606	21622864	21033926	21668106	23394660
18	27	6	1	0	0	353.1843861045	2620538	2762777	3089296	NA	2468947	2450826	2677505	2136030	2118745	2108478	3627286	2902308	2224053	NA	3230071	NA	2129043	2196678	3380639	3352381	3715127	7746347	6207662	4746922	6374910	5114975	4068176	3375697	4357671	3465080	4393303	2081592	3781201	3118070	2987602	5021642	4601834	5915052	4049261	3746920	3816413	4633889	4266364
15	14	10	0	0	0	354.0592451704	NA	NA	NA	NA	NA	2072221	NA	NA	NA	NA	NA	NA	NA	NA	NA	NA	NA	NA	3180962	2178916	2388047	10389883	6620855	7599318	14277802	6763098	10405192	26986576	30060582	37779840	38068092	18308596	45944976	26332670	32257130	38968812	34266632	49710056	36994960	30458522	29738520	26997574	33934276
19	14	7	0	0	0	354.0745013041	NA	NA	NA	2323066	NA	NA	NA	NA	NA	2424154	NA	NA	2354375	2621641	NA	NA	NA	NA	3726251	NA	4645464	4628870	2282688	3236063	18080950	10933859	13518161	14434392	9924656	12470666	12507013	7544316	15761560	13006342	14818419	16739829	15998482	17888242	15286169	14277283	12373538	12454736	15154128
16	18	7	0	0	1	354.0778721225	NA	NA	NA	2163068	NA	NA	NA	NA	NA	NA	2202430	NA	NA	NA	NA	NA	2152353	NA	2824621	3356528	3519578	9646472	7144130	7813346	19358904	10927717	13430099	8534106	6373426	8421772	8449927	5306878	9242779	7325193	8457333	11267575	8140308	12405749	10145691	7123621	9297444	6999891	9688018
16	18	9	0	0	0	354.0956306767	5866641	10093636	10587092	10434438	10697853	8680882	8168741	7729919	8031858	11165031	12852553	8698172	11767507	10237143	10386866	6210943	9907372	7013107	38608824	33567100	39985764	182272400	141072080	145467632	303518912	174823024	213982560	254556256	238366784	279591328	302727072	153361920	332943520	252522000	281293952	347880960	293158432	388318208	329334688	237060784	256198192	238666592	273959904
15	18	8	2	0	0	354.106864065	NA	NA	NA	NA	NA	NA	NA	NA	NA	NA	2117200	NA	NA	NA	NA	NA	NA	NA	6031294	4648322	5978732	15337883	12811987	13164788	10116303	6608502	6561123	10193003	10459202	10498461	13053849	7102989	14004398	10143257	11109510	15138313	11456038	15217671	12242861	9734840	9233975	10120036	10351590
20	18	6	0	0	0	354.1108868104	5550234	6939726	8831966	8593295	7641223	8474044	6477103	5355272	7474811	8183153	8564051	6440261	8459996	9327840	8129980	4484488	6923445	4555516	11921344	12827012	14891630	11696542	9230038	8929526	26178770	16791160	18144614	17746030	14610501	14678431	15400860	9319951	16253104	17411612	17597576	20250124	18513448	21783562	20615088	17408698	14532153	15215463	17189864
17	22	6	0	0	1	354.1142576288	NA	2118736	NA	2109842	2624649	NA	NA	NA	NA	2094195	2467669	NA	NA	NA	NA	NA	2057655	NA	2820546	2914183	2319472	11518368	7212760	8747256	17659094	11535994	12748135	7145583	5740615	7489954	5741470	3997712	NA	7315998	7263371	8734221	7576106	8719372	8149938	6322877	5799484	6156137	6089707
17	22	8	0	0	0	354.132016183	23937190	36881500	40948716	40179612	43693204	36548040	31231290	32367418	34832008	41569660	47439200	36448285	40341224	40922348	41831880	26306964	35816640	28944136	100264849	94736784	108307064	470511519	351738987	359934208	821424955	507787316	563112210	412694656	365838461	389955338	424296352	238558752	465557161	424554016	437065604	553482576	461127232	538723328	522523180	391880997	407934712	392038706	412699648
18	18	4	4	0	0	354.133353587	NA	NA	NA	NA	NA	NA	NA	NA	NA	NA	NA	NA	NA	NA	NA	NA	NA	NA	NA	NA	NA	NA	NA	NA	NA	9086597	10648946	NA	7909458	NA	NA	NA	NA	8175145	9352343	10796569	8605238	10208281	NA	NA	NA	NA	NA
16	22	7	2	0	0	354.1432495713	2024108	2548833	4044787	3354531	2637466	3396047	2115906	2289947	2369422	4109700	4421991	3462488	3536111	2650869	2877392	2774426	3505864	NA	7301076	8300953	8477314	16396724	13608681	13342987	9266412	5260939	5759352	8706176	6959192	5611955	8490928	5247519	7778502	7900719	8477852	10313247	8019516	9974815	11460548	7211727	7894607	7424891	8502270
21	22	5	0	0	0	354.1472723167	10756271	14371940	16061429	15939493	16643229	16494034	10984772	10453789	14714512	15584646	16821608	11540826	15288050	16141559	16158163	9359773	12577994	11390738	15097814	18235804	19620484	11899319	9385707	8741133	20083952	14194317	15289722	12857474	9375834	10758581	10694579	7378465	12452040	13458993	12682399	16256546	12627519	14875682	15228870	12161745	13205073	10701694	11729921
18	26	7	0	0	0	354.1684016893	19525820	27067504	31298562	27584434	28877994	27106782	23387472	23120682	28475036	29007252	33619316	22169958	27766526	30141700	29703648	19720616	25834710	22222622	43859940	44192168	51004048	173064640	127145720	133605656	342276946	222323810	240797983	133707920	121130643	116685248	127942592	78022818	147659977	141995584	144781475	176799280	150388304	158549040	172336203	135217888	140494377	134071176	137352179
22	26	4	0	0	0	354.183657823	8163524	9315450	10509324	11237307	10914995	9819624	8258906	7451443	9805478	10667420	9504127	6089072	10778375	10020110	10737129	5836210	9030879	6561576	5400555	7351730	7631515	5288399	3358465	3640612	7804172	4280994	6175119	6141079	4527215	4570571	4309961	2999859	6187232	6050375	6459573	7558712	5789269	6303802	8794077	5523177	6962793	5354389	5536793
19	30	6	0	0	0	354.2047871956	NA	2065543	3323930	3713992	4505792	3581429	3946855	3248447	4708018	3621289	2477965	3428220	3896596	3745052	3833847	NA	3492076	2521141	4131831	5439936	5666472	13105629	10829581	11518258	28943644	18732718	23350684	12675235	11479163	10240471	11714518	6958654	13371630	14935635	12661954	17657414	14194274	14400583	14823402	14246646	13303414	12960674	13990951
16	21	8	1	0	0	355.1272651561	NA	3437750	3367522	2320882	2798829	3595808	NA	2163043	3705550	2791894	4677571	2548630	3453748	4238688	2627125	NA	3495175	2576740	11188754	9112576	10996951	38855752	28563756	30559094	24754152	17008832	17784744	23308984	20329106	22146038	26321426	13096972	27767620	23900272	24839920	31555710	25682072	33064604	29966884	20796736	24553674	23655904	25120394
17	25	7	1	0	0	355.1636506624	NA	NA	2729593	2729992	2904323	2698806	3458980	3123064	NA	2257387	NA	NA	NA	4057463	2878540	NA	2108700	NA	5691943	5402647	7130350	14793825	11166018	11156365	12818437	6845652	8245181	6768332	5994150	5473292	7555625	3776543	9538396	7999622	9119494	10061972	8327342	9463476	8847930	7244119	7463138	7462390	9201315
18	12	8	0	0	0	356.053765862	NA	NA	NA	NA	NA	NA	NA	NA	NA	NA	NA	NA	NA	NA	NA	NA	NA	NA	2096426	NA	NA	NA	NA	NA	10037941	4930254	5334451	10523848	8780964	10532370	10959948	5880279	11492760	10074763	10922268	12067508	12317385	15345903	10394715	11063175	11363100	10287130	11344109
15	16	10	0	0	0	356.0748952346	NA	NA	2111672	NA	NA	NA	NA	NA	NA	NA	2710534	NA	NA	NA	NA	NA	2372397	NA	7254071	5368398	6982419	33236672	23001942	24894918	47463108	22956762	32735678	73366736	76313776	99253792	103253080	51675616	117282216	77214360	87111976	108937920	90407640	131418368	99501160	78301080	85084968	77760552	94818552
19	16	7	0	0	0	356.0901513683	3406104	4832506	5060802	4335664	5996848	5152352	3714507	4292506	4327166	4660758	5653007	4352452	5818217	5575099	5018250	3878916	3511606	3656617	10832959	7931479	12582683	11720394	9339743	8807888	32058066	19000034	23650760	20036828	16471225	18955816	19801186	10852841	20678064	21095072	21039410	24847050	22397664	28555526	24343666	19568542	21826356	19208240	22327556
16	20	7	0	0	1	356.0935221867	NA	NA	2293956	NA	NA	2064482	NA	NA	NA	NA	NA	NA	2286443	NA	2393740	NA	NA	NA	3489345	2237017	3730718	17483468	10873697	10702290	28175060	15756004	19456458	9989342	8326331	9084457	10427493	5692907	11414962	9573026	10924340	12810956	11373281	14063880	12588147	9676704	10961717	9949235	10729735
16	20	9	0	0	0	356.1112807409	5153060	9541895	10350799	11854908	10180924	8639085	8194520	8171430	8493833	10787363	12032540	8369616	11422581	10881480	9007767	6989329	9296194	7794613	47703116	37164644	48817960	230967008	158767984	171584992	380132064	207887088	238887376	287522016	261829824	300891712	329139296	174301680	354506176	283390624	306526528	394150624	329466592	412829984	361055360	270485408	306334528	283658304	316428576
15	20	8	2	0	0	356.1225141292	NA	NA	NA	2327107	NA	NA	NA	NA	NA	NA	2108451	NA	NA	2038991	NA	NA	NA	NA	3424338	2783339	4028207	12029664	8860530	9518564	5493482	3274485	3361242	5666031	6141131	5561914	6657142	3618297	7587268	5609139	6775109	9243358	5840627	8909083	7701637	5337011	6149960	5640261	7617818
20	20	6	0	0	0	356.1265368746	13860141	18053392	21788888	19508294	20298054	19845750	16032224	13895599	18457362	21013036	23597604	14824921	20132734	22159826	21168800	12539417	16861516	14396350	24335444	23160430	29800242	26679010	18459508	19164646	52050668	31939318	35717596	24571120	20546766	22396476	22901880	13855227	24405446	25268916	25205064	31376096	27063030	30566686	29676680	24315828	25074506	24758342	27013404
17	24	6	0	0	1	356.129907693	NA	NA	NA	NA	2092872	2162552	NA	NA	NA	NA	NA	NA	NA	NA	NA	NA	NA	NA	NA	NA	3295539	11566820	8683382	9137640	15762160	8948473	11524574	5785843	4066511	6064702	5789819	3526140	6488521	6139575	5978442	NA	5763832	8120608	6055049	4891575	6720333	6404169	5608735
17	24	8	0	0	0	356.1476662472	9872697	14229789	17189094	23731282	16226642	16016003	13255149	13193148	13509407	19157560	19026482	13557221	16249738	16851422	17207982	10952229	13918551	11195339	48718944	46675580	53438272	225298160	154606464	163982832	397499136	237458872	254091744	192331008	167139343	173948496	192627840	110191112	208295376	201405120	198981968	254493424	213861120	241256752	236055886	185485248	203311952	191570779	206065968
21	24	5	0	0	0	356.1629223809	19629378	22010150	25286896	26455130	28727644	25936524	18330102	17383364	24048424	25698882	27554362	19045870	25772946	27455976	27992758	14630446	21338464	17918932	18273386	20395652	21768008	17999610	12807049	14136829	30313226	19622668	19526128	17775878	13896930	12398161	14746767	8825357	15881694	17593034	18037086	19718902	17896204	18819380	19551390	17020876	17324898	16660573	16793908
18	28	7	0	0	0	356.1840517535	3097422	3620147	5736701	4288616	5284200	4683928	3497475	4244945	4646708	4696654	5540424	4364794	4938656	5691893	5055172	3350587	3819372	3805153	11709557	12025489	12037972	38168328	26405782	28278282	72882968	45046552	49529340	28392722	25076974	25005662	29435036	18166294	30283244	32977622	32651626	40444676	34423576	33458498	37184684	31606744	33336176	32262250	33345858
22	28	4	0	0	0	356.1993078872	10155351	9963836	11548934	13519984	12439921	12290721	8360460	7761882	13271868	12925527	11412049	9184770	12116904	11071999	12767949	7767619	10838389	7955434	7338110	8967834	8609629	6175507	3329950	3783188	7922469	5753632	5174789	6366490	5006583	5257831	4760741	3367967	6437365	6627039	6161779	6398732	5808929	6738252	7345332	6587363	5468025	6563956	5437772
19	18	3	2	0	0	357.1011436645	NA	NA	NA	NA	NA	NA	NA	NA	NA	NA	NA	2484807	NA	NA	NA	NA	NA	NA	NA	NA	NA	NA	NA	NA	NA	NA	NA	NA	NA	NA	NA	NA	NA	NA	NA	NA	NA	NA	NA	NA	NA	NA	NA
15	19	9	1	0	0	357.106529714	NA	NA	NA	NA	NA	NA	NA	NA	NA	NA	NA	NA	NA	NA	NA	NA	NA	NA	3892871	NA	3497851	15516010	10714538	11186245	10718686	5609758	7349246	12113689	11699961	12370033	14659277	7564249	14895159	12379367	13022093	16028976	12766529	17345420	14974680	11766296	13563320	12429980	14279579
19	19	6	1	0	0	357.1217858477	2675050	3858277	4711241	4686482	4938648	4680902	4302893	3781622	4402513	3985532	6154369	4557844	5133760	5543997	4888837	2974805	5366665	5658130	8183439	7565524	10844548	11164020	7182771	7179342	14943721	8850727	9999366	10538786	7106306	8773753	8193751	6442976	9998400	10749168	10335126	12102969	8521034	11406229	11183842	10236449	10276290	9628325	11381669
16	23	8	1	0	0	357.1429152203	NA	NA	2146646	NA	NA	NA	NA	NA	NA	NA	NA	NA	2332109	NA	2074386	NA	NA	NA	4347547	3260641	5990801	15878530	10589631	11864155	10442234	6005043	5182482	8648493	8101646	7334022	8115939	4603883	8230990	8443132	8414114	10855749	8701271	11078563	10051310	8577582	8648143	8055475	9581491
20	23	5	1	0	0	357.158171354	3992447	4518779	6232928	5809832	4958125	5275868	4255810	4641291	5876070	6103185	5988503	4184617	4507094	4790355	5908763	3885162	4328350	4161064	5714596	5599466	7042458	8060300	5248456	4861029	9158149	5348667	6525979	5569334	3275542	3752078	4820717	NA	4402264	4479237	5041067	6084943	4376928	5092269	5027576	4620856	5517785	6020796	6350781
14	14	11	0	0	0	358.0541597925	NA	NA	NA	NA	NA	NA	NA	NA	NA	NA	NA	NA	NA	NA	NA	NA	NA	NA	NA	NA	NA	2931671	NA	NA	NA	NA	2266121	6883625	9627916	12182157	11178248	5749153	12878476	7606018	9016761	11898726	9215859	15429088	9670928	9866336	10620940	8323288	11601407
18	14	8	0	0	0	358.0694159262	11757960	33516954	150445456	15978687	173022672	25933558	13731417	39638044	274990976	16795308	293938880	35029552	11429859	53622408	125605704	11987570	217976224	26275910	53225644	51542808	70757304	10925025	6858705	7811732	31719612	18136886	21681680	18407730	18282772	22229654	22911250	11048360	21576342	17696522	21233090	31565678	26244988	28057066	21383450	20323434	22282262	26832098	27268618
15	18	8	0	0	1	358.0727867446	NA	NA	NA	NA	2233803	NA	NA	NA	NA	NA	NA	NA	NA	NA	NA	NA	NA	NA	NA	NA	2187961	11973603	7705555	8120982	22782144	11708216	14145043	10813747	7901463	9730711	10873107	6828458	13208216	9776908	10415556	13311857	11057022	15859180	11727131	9901164	11747352	9417955	11843083
15	18	10	0	0	0	358.0905452988	NA	2150822	NA	NA	NA	NA	NA	NA	NA	2306744	2262217	NA	NA	NA	NA	NA	NA	NA	8472758	6632230	8116163	41774064	26308574	31863456	57508044	29282114	37447196	85115200	91715872	111493792	116082976	59909556	131488416	92403480	98352592	128042872	107513736	140561904	115820840	89967736	101896224	96242928	113710616
19	18	7	0	0	0	358.1058014325	11006365	19332528	25263534	16355541	24221086	17090316	12459630	13526066	21944196	16520897	25241298	15618629	15591416	23369374	25573214	11758214	21962172	15667291	33274591	25619246	35204044	37186552	25083878	28304042	83169363	48828129	56249202	35758404	28637482	32866986	34507048	21595578	36960940	37418784	39878104	46532484	41117584	43200000	42084656	38464640	40562732	37620984	40449568
16	22	7	0	0	1	358.1091722509	NA	2385841	NA	NA	2090721	2075917	NA	NA	NA	NA	NA	NA	NA	NA	NA	NA	2823102	NA	2925249	2380593	4320718	20130810	13692904	14781100	33980636	17792844	20805158	11252040	8911147	9640620	11890985	7126459	10592943	10149664	11820505	12658567	11493268	15699458	10953009	9985154	11464750	9045241	12131875
18	18	6	2	0	0	358.1170348208	2657187	3416502	3404726	3940571	3395045	3391762	2054005	3398713	2789259	2920647	4116185	2566731	3304958	3947684	3241830	2167949	3504579	3462754	9056453	8196918	9083859	8514560	7085036	7860913	8376545	4638545	5154347	7284044	5884208	6887089	6243630	5086655	8540852	7556901	7389662	7880587	7510937	9344519	7815478	7355527	7589940	7526654	8502824
16	22	9	0	0	0	358.1269308051	2487721	4942268	3335612	14139617	3840491	3514136	3291770	3938366	4585361	7662285	4901599	2951249	4615172	4666027	5873516	3726995	4367817	3772520	22464714	18488124	24746968	111070216	73965552	81474232	162750704	92233560	102065712	123257168	117586232	127320760	141150512	78276032	150461120	130103080	134495712	171493264	142919584	170446352	156289344	123358352	141578304	129060096	144856624
20	22	6	0	0	0	358.1421869388	33098162	39325124	49151428	43696360	47504884	44758816	35911300	32658504	42370968	46651096	49727208	35783256	45561868	49772212	49526644	29573788	40103376	34541680	43346132	41204548	49785824	60795920	38903804	42046144	104194288	64429920	71263800	42238296	35223868	34382528	35670332	24487370	41024196	44996404	42278380	51922844	45279144	47689240	47630660	43379864	45224004	42986764	43701816
17	26	8	0	0	0	358.1633163114	NA	2983378	4927955	8163574	3346433	3764013	2772624	3747411	4042662	4261603	4839157	2350694	2570265	4187329	3428738	2006439	3987421	3160701	12019935	10373970	12882926	48876576	32489478	36893388	76177664	46235496	48629316	38314340	34371912	33293002	38029640	21685716	41212624	41293632	40926712	49448872	41469876	44887588	44452176	40029348	44724304	40480024	44062276
21	26	5	0	0	0	358.1785724451	25889222	28286426	36560348	33341696	34438664	32986934	26416792	24314972	34506672	34510572	34981628	24908398	35067936	37328588	35411852	21422768	27786726	23564422	19646696	19479388	22105078	23829544	14495759	15848150	37052688	24276850	25056844	18170222	16021842	15196883	16869714	11132380	16911066	22968136	19955202	24016816	20064188	19746350	22735194	21310636	19288154	21335330	20612688
22	30	4	0	0	0	358.2149579514	6884827	6042096	8562162	9445652	8390175	8466252	6448814	6051953	8183748	8290049	7972628	5484163	8474679	8251105	9351074	5044933	7346683	5700764	3269885	4779890	3578893	3557440	3007012	NA	5420331	4583303	4532833	3800450	3627366	4327144	4234601	2314734	4037361	6003548	4056599	5839814	4610002	4485701	5583216	5206211	4471921	5631289	5075559
18	17	7	1	0	0	359.1010504056	NA	3520510	3204120	2825241	4410921	NA	2495155	3511409	2854332	3382536	4695335	3571832	4429362	3577602	4779453	2858683	2563570	NA	8682224	8351117	10806806	15457919	9615897	10378503	19882954	10320238	11667524	12297066	10548049	11979995	12424057	7950226	13583642	14195021	15142937	15780305	13941210	19206252	16214909	14839520	16241304	14604105	17008798
19	21	6	1	0	0	359.1374359119	6079463	7053331	7270447	7916335	8417342	8227177	6300872	5571206	7541201	7803166	9443644	7242892	8766022	8487192	9038290	4055247	7735303	6082237	13026052	11376035	14941739	17677976	12208686	13917469	18682854	11757954	12206167	11492222	10709861	10310896	10253199	5732259	11085105	13044065	11495470	14272998	12120559	12433538	13603730	11802358	12681902	12347231	12118197
20	25	5	1	0	0	359.1738214182	2988540	4206633	5873733	4150084	5082196	5234046	4761821	2291867	4769253	4850995	6033746	4619425	5188187	4942126	5672425	3841252	4770844	3336914	7398169	5680569	5942849	7535279	4670019	5692723	7245826	4906390	4706411	4810642	4004730	3229444	3482532	2800052	4545864	3818870	4068420	5451260	4608516	5196953	5094312	3826445	5281477	5060469	4038348
17	12	9	0	0	0	360.0486804841	NA	NA	NA	NA	NA	NA	NA	NA	NA	NA	NA	NA	NA	NA	NA	NA	NA	NA	NA	NA	2536000	2562787	3203629	2493250	7883413	5175155	5715523	8854894	10071386	12492524	12639657	7513421	13891429	9663323	11196986	12489723	9921535	15422132	11722153	11907358	10628320	9646457	13548279
14	16	11	0	0	0	360.0698098567	NA	NA	NA	NA	NA	NA	NA	NA	NA	NA	NA	NA	NA	NA	NA	NA	NA	NA	NA	NA	NA	2864368	2752569	2434382	2468517	NA	NA	7114105	10214757	11433719	12500405	7004503	14647154	8383335	9443910	12291079	11314188	14463681	11482549	9552171	10304749	10484102	11905796
18	16	8	0	0	0	360.0850659904	3340798	6042178	5109368	4150612	5122665	4225938	3853549	4056742	3629033	5601094	6898545	4279968	6263905	6201180	5674000	2705124	4862494	3829993	17206550	13830112	20136020	30458106	19358786	23197528	73620138	38842864	46487143	35587456	33242478	35702528	36359616	22346078	39583612	38730608	39674448	46550032	40807444	49214156	43298240	40612148	44520696	41365489	46054156
15	20	8	0	0	1	360.0884368088	NA	NA	NA	NA	NA	NA	NA	NA	2433003	NA	NA	NA	NA	NA	NA	NA	NA	NA	2272024	3069922	3412567	21897468	12309571	15691609	42837684	20083592	24259160	15314307	12840303	16545538	17333696	9296223	17436542	16030577	17039954	19323922	16985110	22844108	18587072	14682422	17691896	16220561	18942736
17	16	7	2	0	0	360.0962993787	NA	3841097	2756735	2093402	2887279	NA	NA	NA	2296303	NA	2750199	NA	NA	2141026	2621463	2900203	2756644	NA	6058268	5506023	7778396	11172097	7714888	9695070	10999481	5048205	6627933	8420744	7447924	7214854	9637317	4481379	9357186	8516469	9130582	10949654	8805403	10846930	10378693	9619771	12037374	8286614	10429205
15	20	10	0	0	0	360.106195363	NA	NA	NA	NA	NA	NA	NA	NA	NA	2451538	NA	NA	NA	NA	NA	NA	NA	NA	5316898	2955757	4969569	23142664	14312525	17246052	21927616	10501010	13840994	32572812	34684280	42731276	43290060	23415144	50200456	36223868	37593692	47483932	42716192	52384472	44084684	34926912	40719620	38973852	45095708
19	20	7	0	0	0	360.1214514967	31087877	40451167	47275248	42143590	45779725	42983748	36776863	35671052	35318780	46797853	52879371	38006052	44284796	50343329	48178607	27748088	39001545	34398164	62549288	51585012	70725736	115118352	68559960	81786736	208521952	119186957	130482820	67896728	59374976	62605076	64998868	40774000	70541200	76364672	75350624	94793737	78171176	85463776	83627472	78123336	81892624	72880552	83434280
16	24	7	0	0	1	360.1248223151	NA	NA	NA	NA	NA	NA	NA	NA	NA	NA	NA	NA	NA	NA	NA	NA	NA	NA	NA	2110200	2102380	15186196	8879191	10241903	30754510	16208796	18205292	7519639	6422916	6592278	6480342	4166000	7789460	6987653	8026726	9358375	6894636	10148579	8226262	7819596	7594255	8552870	8706855
18	20	6	2	0	0	360.132684885	3916313	4264542	7107221	5544303	7258757	5011374	4589321	4077761	5954564	4862817	7457677	4851387	5400700	6540153	7033901	3242751	5215801	4101381	14818608	12490749	16822384	15188249	9006172	10039156	10847956	6230945	5750384	7286171	5208456	6764315	7867867	3521908	7868313	7660426	9017962	8782892	7861296	8676072	9706970	8038737	8924436	7750059	9153324
16	24	9	0	0	0	360.1425808693	NA	NA	NA	17728884	NA	NA	NA	NA	NA	6578023	NA	NA	NA	NA	2089522	2278405	NA	NA	7101750	5168131	6073463	25760032	14535777	18134906	30426844	17634214	19491446	19740064	17739148	20973344	23862752	12556664	23498654	23235470	23466608	27270194	24955958	27210478	26107360	22421846	26092826	23146928	28498738
20	24	6	0	0	0	360.157837003	57789992	67129968	83714728	77620608	83370640	77880256	62954264	62779955	75893776	85539907	96063534	71589705	80682120	89332616	89742392	53806860	68538952	61560084	55479616	52404236	63697024	111956264	66675816	76085120	182740704	105849776	114666112	63260072	54566292	52709160	54029800	40184229	62381992	71695256	66175608	81562680	70503488	69833464	75124200	71520608	75502880	71045560	74160952
21	28	5	0	0	0	360.1942225093	20602428	23147138	27542202	26535314	26915496	26147794	22031148	19282148	27503654	27208580	28363698	22124252	27487390	30415774	31972434	18704162	24130140	19936552	15166802	14110754	17027220	18735424	12182654	13766553	36873988	21717954	24193680	18265532	13667753	13453116	13866495	9939344	17252286	20269996	18567822	21322832	18046036	17765134	20278782	18784630	20714810	20136398	19274578
17	15	8	1	0	0	361.0803149635	NA	NA	NA	NA	NA	NA	NA	NA	NA	NA	NA	NA	NA	NA	NA	NA	NA	NA	5352253	4076086	5144214	10984311	5220970	7935402	15423897	7366047	8199274	11890585	11409290	12198181	12765189	6870825	14752220	12803474	13429893	14499407	13555279	16844074	13684736	13618056	15759191	11795413	16690559
18	19	7	1	0	0	361.1167004698	4470849	8064159	7391474	6418341	9151680	6834664	6743360	6251251	7435821	7515546	9340372	6633694	7407270	7929295	7356028	4641061	6586465	5978947	17076050	14258764	19321516	34853772	20457086	23017920	31254964	16750003	18742396	17881004	15138718	16599353	17801242	11561785	19067378	18275750	19289242	23268964	20364900	23983424	22851606	21169054	23316334	22270954	24427926
19	23	6	1	0	0	361.1530859761	7190613	9233588	11701512	10168250	11719893	10382845	8535380	8170248	10659393	11148719	14257641	9369842	8990395	13168101	11437714	8368442	10947701	8556376	15560549	12477026	15688384	26715046	17159826	18610646	23947728	12568006	14335120	11808704	9678769	9773389	11644975	5903178	11805193	12481977	12123311	14007929	12506745	13960535	13699114	14879667	15384451	13896703	14497197
17	14	9	0	0	0	362.0643305483	NA	2334920	NA	NA	NA	NA	NA	NA	NA	NA	NA	NA	NA	NA	NA	2371379	NA	NA	6120794	4115586	6250701	12584423	7334022	9823216	27987062	13813676	15474288	25811364	22938010	28969790	29110846	16813288	32908338	26345384	27698864	32239746	30412926	36566908	31003190	29660624	32422314	28907022	33914852
18	18	8	0	0	0	362.1007160546	11715173	19941086	22198090	20150744	21772024	20430880	19743425	19371027	15745106	20193232	23785496	18418430	25509711	23961634	24513089	13769543	19080838	18797306	50860396	41264182	56276192	127620608	77293720	94600200	213419274	112260344	129788235	88246712	76972464	83839824	88822352	53128440	95216712	93810105	96405184	111628440	98275472	112613264	105534024	98407912	109156800	96376352	110026744
15	22	8	0	0	1	362.104086873	NA	NA	NA	NA	NA	NA	NA	NA	NA	NA	NA	NA	NA	NA	NA	NA	NA	NA	3630448	2437017	4240100	22320640	13531292	17239048	49015956	20547522	26422918	15026617	12632496	16132947	18362966	9002234	18183242	14374845	15824582	17825946	16109716	21833622	19022412	14704103	18463170	16590373	18485244
17	18	7	2	0	0	362.1119494429	3240556	4690660	4375378	4498910	4173567	4570150	4810618	4042535	4148312	4565974	6649886	5431044	4235475	5792810	6053071	2293070	3965579	3142020	14819700	12739742	16385256	25576966	14862496	17009676	17128600	9951174	10776201	13326782	9886132	11729751	11960922	7614717	13997134	11825089	13536970	15831198	13961369	16902042	15458897	14005740	16378311	15259178	16392194
19	22	7	0	0	0	362.1371015609	68866806	95465693	110689769	100213144	110180715	101139866	88123368	83483196	92002160	107291746	126764230	94692102	105862003	121302658	119192171	70198762	97721303	82809886	111522176	94561456	128005368	274355744	159361200	192101408	432846128	239713556	268409192	136825296	122149296	120638312	127128168	82996488	138503264	154488286	151701216	173822128	155504800	159897520	172871575	156882432	169105872	156456512	167436304
18	22	6	2	0	0	362.1483349492	5175936	6511353	9639784	7219699	7546644	6374459	6421390	5484859	7160941	7460843	10035251	6389528	7494888	7700544	8362213	3840866	7491232	5464473	14104968	12039347	16319741	17667612	9969844	12696610	10286260	5024729	6692509	8223185	4723144	4546411	6221423	4061966	7081060	7793621	8101599	7577779	7647405	9111472	7891558	7546370	8559069	7255615	9226264
16	26	9	0	0	0	362.1582309335	NA	NA	NA	17156600	NA	NA	NA	NA	NA	6577136	NA	NA	NA	NA	NA	NA	NA	NA	NA	NA	2085634	3980323	2237114	3207720	3615419	NA	2953378	2451414	2162125	2177392	2242165	NA	2169450	NA	NA	2640568	2295987	2590646	NA	NA	3397603	3041349	3389470
20	26	6	0	0	0	362.1734870672	69374608	78681864	97707896	89713152	96085792	90579016	81403922	75474525	93141393	99702923	114085097	87558958	89907448	113019565	104800496	62689806	87324672	79592519	59412884	54002884	67777800	147248688	84797632	102448176	228584640	127281128	139865776	77597152	73481686	65178488	71438976	48287000	81192048	91996128	88491760	102125760	88264888	86038464	100078192	96802320	106433470	95475280	99311656
21	30	5	0	0	0	362.2098725735	11803298	11097885	13617037	13914646	13227832	12914782	9514929	9620830	13934735	12914702	13783127	10994490	13809930	15728740	15307017	7719812	11687618	10942908	7434666	7740632	8080672	13313603	7398614	8834118	25951458	15017978	17075900	10531313	11213289	9835404	10193554	7861546	12049545	12847094	10389249	16683221	13232336	12277717	14578313	14870054	13810178	13588066	15368254
17	17	8	1	0	0	363.0959650277	NA	3395871	4015528	2469388	2578740	3752537	NA	2848593	3774074	2300935	4415070	2979104	2344182	3497082	3623704	2088812	3057836	NA	12743564	9051877	13723418	30103664	17631928	23158350	26537840	13392333	12626059	18480066	18875328	21585258	22033550	13708982	24225436	21131730	22288622	25514698	22446784	27261414	24401024	23119918	25029654	23066718	26059360
18	21	7	1	0	0	363.132350534	8031393	11456820	12747198	11365409	12190025	12360302	9361854	9949029	10173070	13386268	16151155	12358963	12055306	13318799	16261933	8598912	10655936	10030031	26219424	22218490	29603630	55416968	33254090	41885284	41275276	23144928	25464990	23518166	19153874	20389246	23012514	14900934	24856242	24314340	24164610	28771038	23442132	27666940	28820628	26523716	29785130	27261042	29139576
19	25	6	1	0	0	363.1687360403	6440117	7924041	12161492	10527797	9687390	9855619	7341523	7294842	10930850	10027568	11885192	9067847	10724126	11348645	11733827	6862228	9474260	9176036	13581235	11728656	15402819	23718046	15448798	16952952	20131750	11522547	11731120	9284585	8829926	8351121	8295608	6013655	11108040	10527224	8896791	11098867	11561705	10482194	12596393	12304473	12670017	12570759	12284557
16	12	10	0	0	0	364.0435951062	NA	NA	NA	NA	NA	NA	NA	NA	NA	NA	NA	NA	NA	NA	NA	NA	NA	NA	NA	NA	NA	NA	NA	2955380	2815015	NA	2849908	8443311	9831858	12013412	12486312	6341721	14072016	8532936	9087737	10499293	9632974	14816281	10544789	10766933	12021320	10740342	11981988
17	16	9	0	0	0	364.0799806125	2240170	2469207	4820987	4015671	3969893	4353162	3733462	2784120	3815577	4774965	5346459	3118391	3767572	5166279	5221725	2308487	4651721	3455981	19084704	13703465	20941128	57834200	34016456	45768840	83997248	43027408	50844296	59198912	55477700	66670456	69506752	40521832	78293224	62686172	68324112	74798320	67982560	89381936	75929256	71178856	78470752	68639368	82240696
16	16	8	2	0	0	364.0912140008	NA	NA	NA	NA	NA	NA	NA	NA	2157215	NA	2790561	2065981	NA	2404557	2593636	NA	NA	NA	7738790	5077296	8067407	16845534	11166927	12632208	12663370	5575637	7815820	10229192	8510923	11683709	10286787	6588526	10725612	9968609	11055891	12473592	10874088	12688437	11503280	11190897	12236388	9919121	12141761
18	20	6	0	0	1	364.0986075646	NA	2333537	2680839	2193474	2588528	NA	2051041	NA	2603171	2084927	3297446	2624833	3022110	NA	2653032	NA	NA	NA	3100073	2556724	3684179	6573795	5373139	5214356	8866384	5090265	7359120	NA	4392911	3326337	3323591	NA	3760881	2986469	4303639	4800252	4451565	NA	4082356	4222069	NA	4026006	4570822
18	20	8	0	0	0	364.1163661188	33519294	54877036	65419944	55758412	58764156	56872367	49351671	48090666	46623551	58768499	73951557	52872880	59327784	68460839	69188838	37564316	55208879	45091883	113604016	95451302	132056405	355428348	214772960	268648608	505675592	268932054	309403671	194170320	175363718	185388944	193582800	122957944	214984960	208391359	217336608	244064498	217961712	244341824	239425216	223697536	244932208	223894176	250206870
15	24	8	0	0	1	364.1197369372	NA	NA	NA	NA	NA	NA	NA	NA	NA	NA	NA	NA	NA	NA	NA	NA	NA	NA	NA	NA	NA	7364848	NA	NA	NA	NA	NA	NA	NA	NA	NA	NA	NA	NA	NA	NA	NA	NA	NA	NA	NA	NA	NA
17	20	7	2	0	0	364.1275995071	5425861	6026098	9409560	7323218	7740289	7380133	5941233	6371731	6415539	6844496	7972023	7386961	8535342	8551651	8791417	4081569	6423268	6216201	17638840	16988484	21182818	30620404	19479778	23421092	17744484	9057256	12245663	11513307	9805278	10188688	12330711	7426174	14063874	13444084	12718887	14800140	13157628	15436874	15582916	14494342	16123514	15375014	16557271
22	20	5	0	0	0	364.1316222525	NA	3395444	3052058	4228692	3721091	3385511	2422771	NA	NA	3588690	NA	3055955	3951921	3300581	4642172	NA	2077478	3031563	4618683	5206343	5149030	3632887	2149092	NA	6819432	4532202	4767393	5016029	4338144	2253202	2624730	3814527	4046085	4370423	4595498	4277518	4140287	4520013	4579015	4930185	5581436	5015208	5791962
19	24	7	0	0	0	364.1527516251	94262992	125060427	152976075	138455466	146420654	137423312	120893468	114745935	124719971	142430365	172488039	132258516	143184215	166767437	164751125	89869229	131038164	114027604	133608904	122772168	154614128	374758144	225914096	277627072	602300284	336014338	375517220	187944416	171865267	165629856	179230432	119287944	210565122	215041024	207964976	236737824	212161808	218029152	238048976	226482832	241819280	227826352	234480864
18	24	6	2	0	0	364.1639850134	3885272	4625287	5410862	3873382	4178837	4475065	3737606	3733927	4038855	4424804	6397132	4970341	4998466	6929657	7070095	3936693	5030647	4685341	9149900	8118618	11514232	12239627	7671030	8898746	6470272	4739067	4209329	4555246	3831281	3685284	4344556	2772109	4112664	4056072	4574011	5099808	4614417	4170848	5226201	5770907	5468816	5571259	6063342
16	28	9	0	0	0	364.1738809977	NA	NA	NA	43716204	NA	NA	NA	NA	NA	12016746	NA	NA	NA	NA	NA	3844027	NA	NA	NA	NA	NA	NA	NA	NA	NA	NA	NA	NA	NA	NA	NA	NA	NA	NA	NA	NA	NA	NA	NA	NA	NA	NA	NA
20	28	6	0	0	0	364.1891371314	45078248	51638129	65907194	58257012	58600356	58778824	55306306	51302004	63352712	64154818	74577298	58456824	57869648	78094200	74065719	38424516	57670648	52003961	38802908	36374888	43612548	99572504	59616516	73351368	168378273	98855944	105312960	58625532	56573644	47402928	52901624	38165735	62990632	68830232	66472776	75158832	67425568	64035952	74815208	78063093	79240864	76208840	75162880
21	32	5	0	0	0	364.2255226377	3077370	3230634	3780691	4198025	3119544	4432092	2823208	3384777	3909865	3275399	4554992	2185350	2399076	4952350	4051379	3184087	3612441	2794560	2532334	3031934	3293595	4624178	2502423	3779806	8137389	5305371	5335761	5332493	5117457	4296644	4190991	3530920	4071740	5209128	5549917	6751555	5700915	4702340	6643451	5851839	6508212	5750493	5288211
17	19	8	1	0	0	365.1116150919	4608223	6263207	7532136	5789817	5862830	6802129	5028378	3847094	4799182	5686906	7716592	5270885	6063945	7417645	6700988	4380089	5991677	6199352	19679176	17812356	21371790	57933140	37097200	44958428	35706164	20749796	22819988	28200916	23271390	28000664	29169920	16257577	32410438	29722104	30805312	35018540	31381272	38207116	35051752	32619708	35356860	32447694	36046636
18	23	7	1	0	0	365.1480005982	9375986	11832764	13385342	12093581	13319619	11196134	10610223	10359754	10852065	13188750	16324357	12044664	13184860	15251266	14819281	7776716	12399889	10213452	23107548	21220250	26905506	55549292	33705728	41935600	38303052	21872118	23340198	20144102	15992816	16593322	17758484	12227129	21924698	22394380	22035796	24790848	22894380	22498976	25352444	23526610	26431698	24259810	26085186
19	27	6	1	0	0	365.1843861045	3649798	4895185	7394964	4873377	5270999	5830394	4373059	4494302	6202102	6372003	6885146	6672780	5002096	6864728	6897638	4561376	5215525	3615841	7563247	6724527	10226614	12998019	7477013	9440005	9047399	5728778	6979769	4916217	4769795	4426174	5204265	3315785	4737904	4501023	4993383	5443413	5283648	4921014	5892368	6393062	6128871	7542006	7205720
16	14	10	0	0	0	366.0592451704	NA	NA	NA	NA	NA	NA	NA	NA	NA	NA	NA	2218848	NA	NA	NA	NA	NA	NA	4403647	2266028	4273567	11814812	5124322	9487609	16418785	6182857	10514034	22016436	24156614	29496198	29563662	15549376	34876780	22239204	26967872	29038900	26106138	36282544	29539058	28438232	29950692	26828508	32688484
20	14	7	0	0	0	366.0745013041	NA	NA	NA	NA	NA	NA	NA	NA	NA	NA	NA	2120553	NA	NA	NA	NA	NA	NA	2565063	2215348	4911528	NA	NA	2292481	11431916	5623761	6536826	6146493	5540301	6564750	7598872	5061575	8494454	7294956	8464200	8239420	7573794	10399931	10306298	9209570	9100014	9565924	10297710
17	18	7	0	0	1	366.0778721225	NA	NA	NA	NA	NA	NA	NA	NA	NA	NA	2693917	NA	NA	NA	2097648	NA	NA	NA	2142153	2114486	4231594	8456103	4828396	6202627	15345646	7204818	8253052	5347774	4529615	5644176	5437209	3653576	5080441	5695470	6196042	4816190	6170916	5920957	6523644	6558436	6349552	4788966	6621552
17	18	9	0	0	0	366.0956306767	7846645	14958553	16572598	16548191	17035224	14070011	13634288	13237717	10316005	16038048	20392230	13972340	16492895	19257716	17803770	9307084	13469459	11367011	57711060	43453888	62848436	218816432	132919544	171033872	298877229	141270647	168740487	159568320	150767934	170349472	180738848	104887248	208792960	164579312	185257808	204428318	181066032	230121664	206789376	186081008	214590208	189272966	221079936
16	18	8	2	0	0	366.106864065	NA	2883040	3098300	2964130	3065823	2325761	2367559	2729948	2608875	3509414	4440366	3025786	3031397	3739002	3931649	2640850	4038937	2736234	10623448	8043975	13125049	28704698	17953020	21230868	17336322	8962017	10294922	12091853	10097118	13054878	13765417	7148501	14888329	12627964	12167001	15206734	12734771	17027278	14543628	14362356	16720640	14024438	15935873
21	18	6	0	0	0	366.1108868104	2542334	3670498	4022463	4225700	4071393	3343107	2621001	2419678	4594926	3894953	4898096	3181948	3635559	4819325	4851204	NA	3050267	2871916	6194651	6156746	8881596	5372860	4210941	4036886	17766406	7983075	9567884	8921551	6568416	6436769	6576940	5112790	8517004	7208959	8435547	9636176	8718646	10070224	8684302	8736502	10099459	9213688	10127747
18	22	6	0	0	1	366.1142576288	2260735	2069988	NA	2279078	2365923	NA	3015755	NA	NA	2695850	NA	NA	NA	2615679	3401222	NA	2640157	NA	NA	2776012	4535230	8953790	6455551	7679256	13709320	8173541	7845518	NA	NA	NA	NA	NA	4976014	4606976	NA	NA	4566328	NA	4848400	NA	NA	4982522	5456262
18	22	8	0	0	0	366.132016183	54721288	85916545	105982845	89846448	101203897	89912278	79361049	76038698	74841887	97029784	125161948	87074404	98554100	111721441	112369526	61253425	89692058	74689609	164051424	140553680	190131560	599892623	352482199	446514464	900434242	447607427	505235123	311120352	272567147	288904096	308796744	194482716	353186750	328392847	348855755	385300556	347720383	382689504	397687386	370644326	410447715	371096483	404734646
17	22	7	2	0	0	366.1432495713	3177231	5742580	8909010	6984374	7507955	6302997	5045339	5809648	5741823	6721723	9101634	5405582	8872313	7059856	8503830	4459494	7002925	5764735	14627308	13546972	17780174	23633872	16691470	19473704	13922333	7845875	7679645	8661471	6410736	7236530	9935677	4858852	9270686	8863759	10078060	11481441	10189127	10977506	10949408	11063049	12208918	10776330	11164055
22	22	5	0	0	0	366.1472723167	3574545	5768183	7471317	6465209	6261750	6656280	5238877	4263410	5920001	5924029	7727429	5420944	6728059	7859602	7879193	2964968	4524847	5551745	7934446	8058335	10249680	6470610	3479824	4191531	10747936	5977078	6676127	5351905	3229170	3444660	5245760	3548134	5921185	6426641	5674863	5675364	5531977	4879589	7351074	6795019	6661912	7187212	7368089
19	26	7	0	0	0	366.1684016893	58219292	75071395	97569704	88225444	92871642	84158752	76930106	72047183	81615688	92558521	117929479	85207684	89210140	110503947	105108385	55026005	83552187	74788978	92191224	85930271	107347416	283992032	169647045	213108016	488730997	257612463	282238655	143643120	134590343	128138725	136993616	90907701	163915741	162416672	167179257	182442352	163371344	163602672	187685680	187513221	201382291	186638096	195149542
20	30	6	0	0	0	366.2047871956	13443888	15093783	19640566	16532184	17960982	16247096	15448189	13833746	18073888	17365212	22849894	17146798	17955226	22567348	21248570	11363335	16850766	14434977	14039564	14181888	17583600	39772148	24015150	28849484	71759944	38260756	42489532	24449534	22067728	20337618	21277536	16565246	26656194	27285550	27336590	30775682	27531624	24600838	30612290	32759596	33391418	32513836	31009212
16	17	9	1	0	0	367.0908796498	NA	2085391	NA	2139330	NA	NA	NA	NA	NA	NA	2162529	NA	NA	NA	2313789	NA	NA	NA	7838687	5076992	8347612	27005456	15487741	21296960	16698055	8638930	9551989	17343418	16763859	20100506	21036358	10648948	23924672	17480180	20160870	21724002	19733316	25981700	22039844	21774624	25298232	21336338	26004426
17	21	8	1	0	0	367.1272651561	6369571	8800803	10418972	10239189	10752538	8659771	8192638	6916108	7529235	7967453	12477302	8426905	9907083	10554323	10603602	6419958	9421120	5559463	24075250	20402196	28225520	73507368	44061456	56346452	46971616	22458852	26065030	29307852	22944740	27354540	30399834	16049539	34754516	28912136	32166266	35314552	31447894	37602072	36502840	33595700	37553484	33816868	39783392
18	25	7	1	0	0	367.1636506624	5787958	8311352	8459058	7619818	9089582	7506768	7675538	7200800	7033639	9122545	10302347	7937452	8749983	9872361	9483367	5962249	8388947	6546619	14547973	13842473	17354756	33784380	19960610	26077034	25225980	12827127	13441177	11703262	10329079	11089344	11332975	6727059	13514731	13134362	14094733	14066570	11875178	12489517	15850827	14072137	15930722	14778682	15977461
19	12	8	0	0	0	368.053765862	NA	NA	NA	NA	NA	NA	NA	NA	NA	NA	NA	NA	NA	NA	NA	NA	NA	NA	NA	NA	2638319	NA	NA	NA	8625527	3897268	4364880	7645592	5315000	7585670	8804180	4361478	9888231	7533533	8039268	8613223	8760642	11439400	9199403	10255162	9756511	9259805	10888706
16	16	8	0	0	1	368.0571366804	NA	NA	NA	NA	NA	NA	NA	NA	NA	NA	NA	NA	NA	2106100	NA	NA	NA	NA	2261976	NA	2358001	5847129	4329712	5002590	13002105	6737846	7459409	4351386	5339578	5874568	5907286	2811655	6842858	5413855	6455142	6610281	6177092	7769386	6886189	6334268	7520097	5221151	7940612
16	16	10	0	0	0	368.0748952346	2435359	3231291	2139471	3142878	2842153	2240842	2615945	2437138	2086673	2754281	3033490	2406286	3221895	2546175	3594358	NA	2769212	2067639	15916513	10699316	14610938	60007524	34608376	48294248	76676488	30684094	42539608	73848224	74010048	95295376	99639136	49444624	120877552	71961576	93688688	99147120	88481104	125461808	105373496	97182536	111093608	93135656	119172624
20	16	7	0	0	0	368.0901513683	NA	2824772	3381592	3448550	3777074	3204434	3039377	3441690	2604825	3952881	4702619	2751382	3566991	3915272	4395647	NA	2827588	2240192	7151081	5588541	8078851	6270061	3535105	6166897	24182160	10419142	13095521	12959146	9543114	10936216	12521320	6559509	12442108	11572207	13605751	13942138	13092181	16766268	14696255	15323982	16021364	15336241	15638039
17	20	7	0	0	1	368.0935221867	NA	3065413	2089818	2118632	3382324	NA	NA	NA	NA	2845427	NA	NA	2157457	2413066	2807425	NA	NA	NA	4152811	3704383	5816837	14439535	7412995	12300659	25603476	12293064	15018595	5873068	6087116	5728154	7204714	3647766	7866878	7216113	8293241	8260989	8527191	9958718	8638273	8333137	10829686	9839411	9231897
21	22	2	0	2	0	368.1100514704	NA	NA	NA	NA	NA	NA	2248860	NA	NA	NA	NA	NA	NA	NA	NA	NA	NA	NA	NA	NA	3981838	16106617	8541451	NA	22412704	8975312	10148459	10802611	8613332	NA	11632498	5752605	13414919	9415673	11273089	12344709	11976031	13321544	13655881	NA	14022527	NA	NA
17	20	9	0	0	0	368.1112807409	17116978	33539152	38614372	33289970	35836988	31231326	25779356	26778150	24845604	34639100	43851176	29702048	38268316	39022100	40619660	20723714	31032142	26154700	114425328	96121416	127582736	509371520	292828416	393945343	713411380	307925779	363223282	344085952	306456580	351492000	376278382	207304480	438768955	333335552	389043072	427384192	384064864	476603712	452991839	407266144	473851776	412115776	477326880
16	20	8	2	0	0	368.1225141292	2518840	4250710	4258667	5161720	3811396	3946852	2560931	2918444	3371818	5057795	5607853	2127271	4671904	4686363	5581458	2883592	3218261	2685138	10921466	8960592	10826261	28644480	17126674	22923650	14822824	6603735	7715441	11818426	9731546	11990953	12140409	6291234	12343822	10175488	13104008	14794124	11179366	15017295	12693328	13730656	14829447	12264258	16436778
21	20	6	0	0	0	368.1265368746	7674683	10107992	10716525	10465018	10488902	9827686	7449766	7834158	8437036	11810053	12045743	9093033	11095458	12506653	12021396	6077451	8704855	7706324	16375292	14545490	19694102	13771907	8469780	9699717	27970986	13878232	14551667	13610428	10804700	11003819	10483579	7462692	11952657	12135426	13443978	14751118	12133736	14415185	17030994	14275427	15705993	15926085	17235500
18	24	6	0	0	1	368.129907693	2321724	3213914	4319599	3806460	3881032	2536297	2599591	3616304	2912046	3622663	3501489	2642859	3796388	3632671	3836566	2033932	3857241	NA	NA	NA	NA	10239109	7530774	9222535	18681262	8336346	11242101	NA	NA	4901805	4865917	NA	NA	NA	NA	NA	4713834	NA	NA	NA	NA	5802823	NA
18	24	8	0	0	0	368.1476662472	47243076	72410208	86752324	82045295	86340688	74362224	65137840	66753047	66456302	80604432	109344363	76086783	82881968	94875176	94056096	47142932	77496173	64482894	145309184	138374973	165003808	584624373	332675978	444691246	940077895	424421663	471919902	305419712	261547536	271407040	291528576	173881136	353915754	309704767	343112180	370943350	334585216	368562628	397644173	372710127	417025352	370500416	406602200
19	20	4	4	0	0	368.1490036512	NA	NA	NA	NA	NA	NA	NA	NA	NA	NA	NA	NA	5287342	NA	NA	NA	NA	NA	NA	NA	NA	29967504	NA	NA	47726012	15594467	18602622	NA	NA	NA	NA	NA	NA	NA	NA	NA	NA	NA	NA	NA	NA	NA	NA
17	24	7	2	0	0	368.1588996355	NA	NA	2694528	3554571	3159128	2805112	NA	2924095	3627326	3351319	5482946	3555258	2699700	3957296	3173543	2480668	3417961	3825894	7377421	7750245	9232937	13976726	8715556	9939351	7505346	3688424	3336835	4351436	4023788	4213691	3497869	2680113	5057059	4101138	4601755	4066719	4148601	5064036	5456740	4876149	6108059	5324630	6834752
22	24	5	0	0	0	368.1629223809	9078606	12899436	15238531	14345998	14509146	12897659	9309369	8577602	11631936	13430041	15154628	10659772	14351798	15396402	16309929	7989278	10429291	9903848	13161999	14355047	16097835	9907353	6142247	6775194	17436100	8629226	9906821	8457677	6262254	6704061	7391119	5280563	8602149	8166420	8416157	9450913	9633147	8514918	10356582	10257271	11306910	10763096	10149442
19	28	7	0	0	0	368.1840517535	19111770	25568376	32576912	30201626	30987366	29085062	26299590	24267342	26934604	30199076	39435728	27826120	29658560	36122176	36048564	18671656	27558774	25536244	39968280	40686196	46236216	127755432	72430896	97536424	214760912	107721720	119061136	66164184	60820984	56801224	63201180	39647036	76640816	72616992	77878184	83959216	74292616	77374832	89137008	89826176	97855400	93447008	93105744
23	28	4	0	0	0	368.1993078872	4851554	5103745	7603608	6781730	7666798	8119695	5150926	4355670	5771603	7869741	6343129	5786575	6396361	6757960	7638718	4872241	4806526	4851453	4521506	5557884	5079615	3378863	2212153	2539438	4482527	2760701	2832023	3196383	2578433	3000272	3407267	NA	3327034	3407910	3039664	4678069	3328910	3426170	3465081	3427211	4708274	4051820	4305496
20	32	6	0	0	0	368.2204372598	2588013	2757261	3726757	3664685	2675322	3832219	NA	2934369	2789215	2944313	4959717	3012058	2756052	3945556	4730570	NA	2647945	2836744	3704365	3483272	3835467	8125628	6530372	7541178	16764398	8776711	10914465	6625770	5271051	4200411	5239726	3509067	6937158	6690865	7467964	7601600	6567322	6176134	9301892	7893911	8947646	9147255	8552036
21	36	3	0	0	1	368.2390642119	NA	NA	NA	NA	NA	NA	NA	NA	NA	NA	NA	NA	NA	NA	NA	NA	NA	NA	NA	NA	NA	2580167	NA	4267460	NA	NA	NA	NA	NA	NA	NA	NA	NA	NA	NA	NA	NA	NA	NA	NA	NA	NA	NA
16	19	9	1	0	0	369.106529714	NA	2994303	2593712	2268432	2819172	2179460	2517696	2363458	2247480	2924319	3356635	2796971	2538411	NA	3996359	NA	2847073	2540787	10180600	9585793	11557935	41551568	26654472	33557412	29655138	12649917	14355537	24811420	21651396	24177050	26571148	13807798	31257660	23707116	26600842	29007766	25374570	33851256	30253404	27084162	30853556	27612500	31600744
17	23	8	1	0	0	369.1429152203	4023640	6694548	7701445	6940964	8040056	6135704	5341908	4351061	5001035	7442227	9420784	6294974	6621119	7578734	8517852	5282341	6041973	5406983	17612810	15897749	19219524	49735396	30316316	39775160	32440444	16373199	16780386	17610670	16838614	17881516	17973664	10135749	21652560	18304510	21558686	21847976	19935100	23771022	24465776	22037910	26286536	22295910	26312830
18	27	7	1	0	0	369.1793007266	NA	2661288	3674075	2480439	3335820	3996588	2616552	2398313	NA	2678086	4620292	NA	NA	3824259	3826929	NA	3414408	NA	5957662	5549226	6465623	11515642	7271214	9452494	9253014	5551585	4423796	5107647	3770344	4134334	4340147	2642644	5960804	4769297	5578161	5220284	4749200	4773794	6830468	5531049	6183389	5984634	6011027
15	14	11	0	0	0	370.0541597925	NA	NA	NA	NA	NA	NA	NA	NA	NA	NA	NA	NA	NA	NA	NA	NA	NA	NA	NA	NA	NA	6109443	4241640	4594096	7468799	2831245	4136473	16288103	16884120	23247730	22553478	10727989	29275726	15257538	18925430	19186054	18706772	28166538	21549906	21768072	22866888	20535116	24433294
19	14	8	0	0	0	370.0694159262	NA	NA	2098149	NA	NA	NA	NA	NA	NA	NA	2453499	NA	NA	NA	2165486	NA	NA	NA	4629991	3624098	4883004	4579596	2885872	3470776	22754058	10262420	13159969	13969774	11858335	14269306	16065422	8280636	16897622	13330378	15390589	15516046	16400733	18942354	18772826	17905554	19737552	18462548	20705942
16	18	8	0	0	1	370.0727867446	NA	NA	NA	NA	NA	2633111	NA	NA	NA	NA	NA	2105251	2233257	2242441	NA	NA	NA	NA	3538921	3923620	3057213	13658381	7885042	10706361	27284236	11034518	13708834	8997231	7623073	8668028	8618896	4998717	10425944	7376844	8458111	9566608	10813790	11106709	10165083	11390867	11578322	9973589	11651736
16	18	10	0	0	0	370.0905452988	2284878	6081702	5809650	5500709	4696193	4926881	3856601	4233813	4894018	6811959	7532039	5820332	6663603	5940884	6953722	2721815	4446058	3792657	33767920	24520366	33220166	160098576	90880248	124472768	215057168	84146080	110116392	179886464	177852848	219208576	230253472	118307400	275805792	175099856	219404160	231760288	211083616	291662240	248537952	225568672	261647328	232613728	277705376
20	18	7	0	0	0	370.1058014325	6516567	10459310	11653627	9085741	11055241	10805673	9498849	8650333	8157514	11723071	13574671	11205556	11434427	11717276	13099779	7152671	9609074	7625498	20984314	18773686	21108304	22341922	11950338	16473548	51249956	23885734	27495986	21133696	16253360	20499340	19973026	11350602	23066218	20987868	24401808	24674722	24633712	28821928	27026284	26597284	29232100	26212198	30278316
17	22	7	0	0	1	370.1091722509	NA	2880176	3129853	3225391	3091595	2704811	NA	2305119	2614092	4358466	3711505	3371957	3046332	2527902	2816773	NA	2521972	NA	5455356	3459257	4786769	22874404	12656900	18382286	42476324	18134952	22748724	9556353	7350706	10259342	9315235	5504588	10432109	9041885	10649489	10715555	10148209	13584809	11832174	11884455	13345766	10839913	13249197
19	18	6	2	0	0	370.1170348208	NA	2782388	3194881	2840371	NA	2918319	NA	NA	3121488	2920774	5047830	2430905	2841537	3687075	3406601	2333733	2959224	3489568	6118912	5424829	6684245	NA	NA	NA	NA	NA	NA	NA	NA	NA	4514727	3225679	NA	5203937	NA	NA	5576053	6153646	5665651	6397867	7679979	6549357	6644402
21	24	2	0	2	0	370.1257015346	NA	NA	NA	NA	NA	NA	NA	NA	NA	NA	NA	NA	NA	NA	NA	NA	NA	NA	3471876	NA	NA	16042285	8567052	NA	23675696	9459632	9846331	9877897	9241018	10378134	11363244	6281810	12572278	9719782	11417498	11895212	11387258	13355442	12673911	12642224	NA	11495281	15413943
17	22	9	0	0	0	370.1269308051	17306466	30943418	34748936	48462648	34265236	28848564	25006316	27299432	22864214	38089036	40174108	29375422	34877892	35189416	36958992	22146090	29173630	23952166	108937736	96958144	115639896	504785184	284047616	379145696	736789312	322076032	366673742	345921920	311824524	347691936	376779889	203176528	428585688	338055136	392714144	424042912	387408256	463366592	444818304	409626560	474377216	423716736	478573248
16	22	8	2	0	0	370.1381641934	NA	2230464	2199310	2424126	NA	NA	NA	NA	2295899	3285329	2288161	3239364	2638796	2525359	2947349	2090800	2070147	NA	6133258	5330633	6396513	16222516	9845011	12486109	7617338	3678134	4639298	5907855	5084609	6193052	6320051	3289687	8060541	5565420	7290785	6051251	4669824	7330233	7330686	6722487	8029175	6801272	7867070
21	22	6	0	0	0	370.1421869388	19571562	26192066	32070160	30448448	30218398	28807612	22229238	22462064	24535390	29995348	34685476	25562054	31396302	35508912	35279640	18775090	26986374	23214894	30646796	29382348	35743332	30558518	15763733	22261216	57385788	27031480	29728324	21715344	17760706	17230750	19063732	10685017	21845632	21270510	24561570	24068532	22344066	24639932	25379712	26740664	28650488	25540474	28697280
18	26	6	0	0	1	370.1455577572	2104683	NA	NA	NA	NA	NA	NA	NA	NA	NA	3090981	NA	NA	NA	NA	NA	NA	NA	NA	NA	NA	11694393	6734102	8705505	14828351	6170554	8535621	3415955	NA	NA	NA	2362970	NA	NA	NA	NA	3927428	NA	4696961	3889083	NA	4402044	5661378
18	26	8	0	0	0	370.1633163114	19755892	28870862	33749532	33880908	35018920	30290376	27427072	26799740	27492712	34296160	42410544	30653394	33649112	39654076	38351652	20454460	31532944	26041146	65700376	62109400	67225200	238905664	139508000	182242800	408056057	195380620	208715344	133781912	120279504	125557672	134473630	76593760	154856694	137154560	156850096	165798336	150626704	163572160	176972688	171665344	193915904	172976000	188117712
22	26	5	0	0	0	370.1785724451	17593212	19405014	26425894	24984404	26695858	24289744	19570952	15875716	22839664	25751912	27189816	18541530	26034656	28066502	28685100	15187013	20015000	18230082	15532575	17233632	16299639	14489932	9369895	11167220	25768790	13463497	13483605	12390818	11098580	10030000	11148232	7139944	12611219	14086144	13346741	13701575	12855701	13771215	15414163	16709581	16866318	16103309	15180501
19	30	7	0	0	0	370.1997018177	2580872	3216611	4536370	5261152	4740285	5460444	3047188	3611279	4051324	3718515	5739076	4578277	4239852	4807379	5889848	2562128	4444068	3930957	8809002	10397420	10389122	26110296	14842161	21597696	47162212	24262612	26111582	15055277	13357534	13022139	13636563	8813168	17819296	16306186	17504192	17637842	16703904	17369564	20673438	20084696	22391834	20903832	21045986
23	30	4	0	0	0	370.2149579514	5106576	6253803	7809595	7908200	7649477	7854565	5490973	5225112	6603140	7051643	7848525	5117932	7197172	8727259	9204545	4728920	6136748	4443990	4420146	4575989	3930762	2909026	2591801	3319304	4748144	2835931	3055206	3830196	2492390	2275778	3298779	2290806	3910312	4091410	4209608	3840474	3757480	3058148	4812710	4354017	5389346	4811681	5301994
18	13	8	1	0	0	371.0646648993	NA	NA	NA	NA	NA	NA	NA	NA	NA	NA	NA	NA	NA	NA	NA	NA	NA	2139943	2162147	NA	NA	3039063	NA	NA	7040450	NA	3175163	6295371	6427524	8054118	7811484	5609417	7911551	6189490	6229371	7480211	7142235	9655225	8088930	7501230	8803834	7913824	10136785
19	17	7	1	0	0	371.1010504056	NA	3349208	3625537	3849028	3961513	3729352	2760446	2714739	2316120	4633435	4453438	3690935	3577284	4407515	3770681	2083879	3009918	2819387	7222262	8374503	8208489	9417580	5713653	7016427	19142108	7132552	9132044	10388316	8248214	10440056	10124719	5722071	11559059	10385859	10998157	11975590	11365229	12493773	12698996	12614081	14175758	13439347	16475366
16	21	9	1	0	0	371.1221797782	NA	NA	NA	2413392	2445493	2937812	4042505	2480254	NA	3146086	2442826	2294722	NA	2495719	2579269	NA	2474889	2830150	8578048	6104307	8640628	32951160	19290880	24162294	21280234	9951634	10766358	15928166	13407136	16199042	18404794	8797151	21104798	15446477	17078680	20153264	16520056	22219736	21394816	18045388	21970458	18577790	21583090
20	21	6	1	0	0	371.1374359119	3486070	7783149	8666198	7396696	7627453	6958044	5663506	5083270	5752683	6885231	9540690	6083017	7324632	7791856	8090958	4634170	6860177	5913935	12037128	9703676	10731644	13151106	6880007	9267198	17962484	8901017	10868765	8788845	7267240	6804874	7982530	3751909	7878823	8415701	9822624	9755577	9132928	10210273	11632007	10084821	12015138	9519494	11560186
17	25	8	1	0	0	371.1585652845	NA	2859256	NA	2382179	2087625	NA	3612957	2183313	NA	NA	3203166	2460116	3092963	3007228	3074393	NA	3107740	NA	6131731	5454088	6381704	18746254	10451729	12132362	11527683	5928356	5269543	6640503	4769714	6572436	6868429	4297710	7694515	6221279	6780331	6753220	6887307	7002093	8983954	7288288	9682478	7973265	8244487
18	12	9	0	0	0	372.0486804841	NA	NA	NA	NA	NA	NA	NA	NA	NA	NA	NA	NA	NA	NA	NA	NA	NA	NA	NA	NA	NA	NA	NA	NA	7813230	2174030	4757962	9383196	10308959	11996998	10428319	5822796	13038235	8522638	10337134	10732940	12596557	14069204	12265310	11834303	13443096	12266337	14565120
15	16	11	0	0	0	372.0698098567	NA	NA	NA	NA	NA	NA	NA	NA	NA	NA	NA	2121640	NA	NA	NA	NA	NA	NA	4007392	2265093	3576945	16469412	9673941	13826551	17844348	5923672	9585108	32398630	38147432	52346704	49498024	24390996	64699048	31241112	44342136	43214232	43230552	63335904	46098280	46435276	51580964	46721900	58046220
19	16	8	0	0	0	372.0850659904	2688869	4650233	7881342	4527955	5949632	5097951	4565265	4220543	5145948	5236077	7299684	4513712	6040005	6859537	5684070	3537446	6281089	3156818	14472680	12415758	15719033	20872620	11326685	12816895	54986888	21957470	27677148	24763694	21054832	24948568	25749426	15998298	28584624	23708576	28523392	29173150	29173088	36761064	31123312	31411154	35270700	30501748	35985172
16	20	8	0	0	1	372.0884368088	NA	2164731	NA	2272084	2570434	2409696	2287379	NA	2106462	NA	NA	NA	2710471	2144018	2260840	NA	NA	NA	3970537	3949328	5005947	26504622	15166686	19587584	47679624	18692960	21963228	12227887	10417522	12355418	13082547	7021915	15567537	10476449	14414722	15709601	13962593	18259434	16799602	15289300	16736302	13943669	17073942
18	16	7	2	0	0	372.0962993787	NA	2280703	3132548	NA	3163846	3120613	NA	NA	NA	2412915	3597418	2363830	3187659	2448663	3220332	NA	3753351	2144088	6012397	5266196	6575744	8039859	4081890	7171589	8475791	4111204	5001697	7736627	5332342	6684510	8081336	4376926	7609014	6833061	9120646	8138149	7003494	9010670	8724343	9585624	10465330	7979898	9555739
16	20	10	0	0	0	372.106195363	NA	4504837	6428298	5900126	4291788	4743658	3100444	3768971	3439463	6404472	5829232	4584379	5641680	6067997	5227378	2907185	5669772	3867485	30877170	24976154	30157444	152825280	84475112	113037832	196675728	76397416	91210216	162913584	158717312	193421152	208725952	104021344	237796032	153998256	192502672	207873456	186508656	248802800	217114496	198732768	233730096	208530304	246839072
20	20	7	0	0	0	372.1214514967	19965816	35077603	35675796	33152870	34086100	35820443	29549510	24773266	31067670	35995718	41805432	30851792	34461144	37558052	39477890	22224952	30583700	27939804	42673656	41696032	49793676	60943808	34356464	43061780	121186906	56789414	61114719	40828224	33420674	35618664	37545924	22748520	43276996	39007152	45382548	45352368	43648372	48819708	47015812	49597412	54767680	50006920	54761256
17	24	7	0	0	1	372.1248223151	NA	NA	NA	2148712	2169046	3034100	3119398	NA	NA	NA	2561146	NA	4072409	3228967	2622844	NA	NA	NA	4431356	4562724	4467343	22633924	12772592	16556564	44968100	18418546	22274542	7884096	7568771	8595307	9674694	5479785	8788677	7742387	9212820	9926067	8502644	10757629	10868613	10847207	11413570	9350024	10219307
17	24	9	0	0	0	372.1425808693	5770116	10528025	13323935	24399730	12203231	10321406	10423600	9831070	8078714	14841228	13704836	11145165	12500450	12105521	13563782	8116292	10501023	7835505	42903044	39394092	43485848	186052048	103513336	136565280	258181296	112737144	125223416	132898120	115234184	127098744	136013776	76692848	156596944	123982776	146725792	158950848	143549824	167112192	166553488	155544560	179171408	159706000	183138096
21	24	6	0	0	0	372.157837003	36947852	47934752	58769064	54304632	56958184	51951108	41989432	38728356	46007680	54982036	62981772	45064148	54900204	62240572	60995472	34005068	46967720	41045880	40248844	41696056	45370016	52940248	28310784	37483048	86821048	42589056	46039548	32947536	26625428	26361724	29845464	17866102	34003672	32093122	36912036	36554180	36283780	35360272	39413656	41675768	44683348	41135000	42563392
18	28	8	0	0	0	372.1789663756	2897814	3000621	4107956	6158213	5080307	4984337	3240260	3837617	4638093	5521824	6033049	3381216	4092405	5100358	5880731	3686998	4252594	4020101	14140951	13695810	12462764	45616612	23543050	32862770	71633096	33323916	34783752	25853274	21689758	21151622	24618978	13591934	28244706	24015820	28027824	29771214	26629520	30912026	31000482	33475588	36950112	33696676	35559240
22	28	5	0	0	0	372.1942225093	22165406	25140534	30637756	29843340	28962044	28767770	22648140	20951738	25507220	29889960	30008992	24100840	29906430	32175950	34748324	19140702	22920122	21950350	14032415	16649035	16054964	17010156	8224019	11954746	29133012	14613395	15729166	14720353	11496869	10639245	12089322	7681412	14101227	14386132	16100279	15398359	14423447	14419491	16648105	18267148	18382952	17664940	18515794
18	15	8	1	0	0	373.0803149635	NA	NA	NA	NA	NA	NA	NA	NA	NA	2744194	2458254	2210732	NA	3232074	NA	NA	NA	NA	4755420	4256055	5097613	9869295	3900101	6312981	13577015	4430134	6945707	10352383	8922955	11899193	12921269	6676187	14781644	9784700	12819827	11769752	11087698	15765507	11884910	13825508	13894219	13188469	17348934
19	19	7	1	0	0	373.1167004698	4379006	7117618	8833235	7132535	8128238	7532556	7017275	7230626	6899574	8288150	9857186	5776831	9099226	8276319	8987050	4174394	8008090	6804864	14927854	13272395	15854752	22175748	11960023	15868968	28556112	12354887	13079483	14253839	12347228	12742986	13609416	6942441	16174304	12668302	16182662	16254891	15177572	17534998	16820608	18173432	20279902	18378120	21432666
20	22	3	2	0	0	373.1324437929	NA	NA	NA	NA	NA	NA	NA	NA	NA	NA	2993369	NA	NA	NA	NA	NA	NA	NA	2650092	2079105	NA	13900370	7035080	NA	26365454	9541414	12774802	NA	3778367	4750132	5186516	NA	5325575	NA	5550978	5996973	5803360	NA	7329671	5812243	7084168	6125457	7598997
16	23	9	1	0	0	373.1378298424	NA	NA	NA	NA	NA	NA	NA	2240173	NA	NA	NA	NA	NA	NA	NA	NA	NA	NA	2838777	2496343	2360491	10977296	5414625	7474227	7549790	2792785	4138949	3213593	4215655	3602773	5737939	3471089	6294764	4752792	4102544	5480374	5775215	5548066	4550027	5223939	6937194	6092178	7512422
20	23	6	1	0	0	373.1530859761	6732177	8791878	11718888	9707914	11091713	10055711	7874383	8256693	9715593	10153897	12601526	8819153	11192301	11802995	12024255	6696524	8488365	8389011	12445696	13155680	14242995	19312664	10145512	12756027	21277544	8414552	10111948	9914144	7073646	7967068	8378843	6210295	9475316	9078175	10984856	9441213	10264439	11253802	11254163	12080651	12325490	11666842	11805038
18	14	9	0	0	0	374.0643305483	NA	NA	NA	2363755	NA	NA	NA	NA	NA	NA	NA	NA	NA	NA	NA	NA	NA	NA	4460999	3966807	4514454	9640486	5537955	7816735	26377690	9332483	13256047	19058886	16042267	21979920	21179310	12017746	24727262	18339662	23261020	23030150	22235450	30962194	24140640	26517484	27657310	23084906	30260074
15	18	9	0	0	1	374.0677013667	NA	NA	NA	NA	NA	NA	NA	NA	NA	NA	NA	NA	NA	NA	NA	NA	NA	NA	2267848	2095961	2666136	12180008	6625445	9379361	22134236	8167173	10788209	9515207	8186141	10853137	11828143	5871700	12877536	9617232	10567518	11356552	9853243	14379541	11354978	11507693	12278881	12619628	13855596
17	14	8	2	0	0	374.0755639366	NA	2107200	NA	NA	NA	NA	NA	NA	NA	NA	NA	NA	NA	NA	NA	2027557	NA	NA	2638540	2277981	2717852	5476909	3871912	4316709	11740641	4328200	5634421	5705931	5862689	5564181	6912947	3841111	7337701	4520788	6257506	7690637	6547776	7842329	7148390	8017905	7177317	7300977	8907633
15	18	11	0	0	0	374.0854599209	NA	NA	NA	NA	NA	NA	NA	NA	NA	NA	NA	NA	NA	NA	NA	NA	NA	NA	4568529	2336099	2569377	15364658	10676397	11957802	15392232	5477133	6949241	26755280	31480102	40428312	43084728	19566682	54435560	26376024	36216680	38734224	35834180	53031456	39652204	39079928	42816620	41176948	49789816
19	18	8	0	0	0	374.1007160546	10122106	18342222	25820112	19440510	22124374	20133715	15161672	16718610	16389002	23516153	27314545	16933810	23098087	21425038	22735826	12289073	17280918	15651729	40552920	36421484	42553000	74265144	39321780	54318644	148074402	63454124	74174278	53715160	43972908	52536096	53152704	29114464	60571376	49239904	59662192	61041048	58501452	72446504	66628468	66236416	71939184	63139708	75692928
16	22	8	0	0	1	374.104086873	NA	NA	3739405	NA	2692864	NA	NA	NA	NA	2283939	NA	NA	2769365	2405776	3307987	NA	2322840	2219923	4057050	3994477	5026475	31945276	18301110	23184948	62655988	22621974	27833730	13519064	12601646	14537506	15387585	7473250	16928500	12517217	15372144	16832922	15685965	19149352	17058676	17592320	19203188	17137534	18709376
18	18	7	2	0	0	374.1119494429	2971008	3584340	5681938	5131140	5289220	4255266	4634958	3888815	3351930	4267431	6585033	4625335	5081561	6712213	6124504	3878967	4767645	4283287	11248094	11515761	11769519	17396290	9373882	14173752	14503418	6830873	6364549	9380059	6339890	9741094	9423813	4210789	10202872	8748901	10739572	10484127	10336593	13644332	11357048	11284484	12627065	11519875	14494597
16	22	10	0	0	0	374.1218454272	2316421	NA	NA	9159561	NA	NA	NA	2554548	NA	4527532	2759887	NA	NA	NA	2103773	NA	NA	NA	13068771	10002295	11124404	55161416	30367934	39597628	56905216	22683422	26088842	51740896	50649400	61743916	63089612	30924904	73285376	48117608	62807928	68774304	59926872	75903536	69970816	63877128	74495104	69545864	81132424
20	22	7	0	0	0	374.1371015609	55438220	89378292	108077561	99518065	102033273	94193016	80580504	75634994	81947054	99731490	118245274	86811700	94304744	108752358	109583567	59106372	85365332	74946467	80480744	81837952	85577408	152171088	83476680	104912456	252178389	109854504	128223072	74785000	62626108	64906032	67791824	38576236	80330504	72243056	85450624	88238504	83683680	87634488	95251336	97710096	98366600	93351824	101989264
19	22	6	2	0	0	374.1483349492	4003731	6115688	8250150	6826903	8077592	6134325	4640098	5212866	5802381	7506363	10646237	6147018	7420396	8987561	8213484	3790922	6257583	5776299	12155376	12208005	13362882	14105174	8566987	10225227	11523603	4909866	5342614	6830316	4889923	4617015	6246360	3887218	6383372	6222710	6597510	6980017	6115683	6553152	8225674	8079383	8834188	8007573	9497497
17	26	9	0	0	0	374.1582309335	NA	NA	3107116	9694108	2295069	2403386	2641767	2250951	2376082	4829632	2116323	2107343	2164209	2548655	2710514	2810959	2441652	NA	9945589	7892875	8791752	34255452	17977552	23815760	42511896	17862446	20186522	21844208	16562503	19870524	21335004	11292790	24657680	19715962	24158090	23976374	22825320	24502852	26168208	27185180	30086290	25993114	28998558
[truncated: 3,457 more rows]
[truncated: 36 more columns]
